# Supplementary material for: Isolation, Characterization, and Application of a Bacteriophage Infecting the Fish Pathogen Aeromonas hydrophila
Source: Pathogens. 2020 Mar 13;9(3):215. doi: 10.3390/pathogens9030215 (PMC7157608; doi:10.3390/pathogens9030215)
Supplement: Supplementary file 1 [file pathogens-09-00215-s001.zip]

Archive with 2 entries (2 files):
- pathogens-739106-Supplementary Materials-Table S1.xlsx
- pathogens-739106-Supplementary Materials-Table S2.xlsx
