# Supplementary material for: Isolation, Characterization, and Application of a Bacteriophage Infecting the Fish Pathogen Aeromonas hydrophila
Source: Pathogens. 2020 Mar 13;9(3):215. doi: 10.3390/pathogens9030215 (PMC7157608; doi:10.3390/pathogens9030215)
Supplement: Supplementary file 1 [file pathogens-09-00215-s001.zip › pathogens-739106-Supplementary Materials-Table S1.xlsx]

## Sheet: Table S1
Table S1: Anotation information from the NGS analysis of the Akh-2 genome.
contig_id	feature_id	type	location	start	stop	strand	function	aliases	figfam	evidence_codes	nucleotide_sequence	aa_sequence
ENTRYscaffold106_cov7510	fig|6666666.382665.peg.1	peg	ENTRYscaffold106_cov7510_379_230	379	230	-	hypothetical protein				ttgcttgtggataaaagaataagtccaaatggatctgtggatgctaaatatgcgttaaaaatgcttaaatatttatgcaaaaacagtgaatttttagcaaaaactagtgaaaatcattcatatttgcatcaaattctcatatgcgaataa	MLVDKRISPNGSVDAKYALKMLKYLCKNSEFLAKTSENHSYLHQILICE
ENTRYscaffold106_cov7510	fig|6666666.382665.peg.2	peg	ENTRYscaffold106_cov7510_740_934	740	934	+	hypothetical protein				atggctaatattaaaaccagagagataaaggcggctcacctgcaagtcgggcaacgggtcgctattggcgggcgggaagggttctatctgatccagaaggtagagcggcgcgggccttatgtcgatattgacgttcagggctcattctggccggtgtgttttcctgcttgccaatggttgagggttaagctatga	MANIKTREIKAAHLQVGQRVAIGGREGFYLIQKVERRGPYVDIDVQGSFWPVCFPACQWLRVKL
ENTRYscaffold106_cov7510	fig|6666666.382665.peg.3	peg	ENTRYscaffold106_cov7510_931_1362	931	1362	+	hypothetical protein				atgatcgttatccgtttagaggttgaaaccgaatcccatttaggcaagattgggccttggtgtgctggcatctatgacaagagattcgaaaaggtctgcgacaaatatcgtgccaactttagagggtgtccaaaagaacctctagaggatggttgcgctcactttgttggctgctccaatatgttaaccggtatgtggggctggtggcaggttcagcattggtttactcgctgggccatggctgacctgttagaggcgggctttaaattaaatgtgtatgaagtgccaaatgatgattgctttaagggtgaaactcaggtagtatattatcctagtggggcggttctggttgaatcgctaaccgatgaaactgaaatctgggatcgggttcggggtaat…	MIVIRLEVETESHLGKIGPWCAGIYDKRFEKVCDKYRANFRGCPKEPLEDGCAHFVGCSNMLTGMWGWWQVQHWFTRWAMADLLEAGFKLNVYEVPNDDCFKGETQVVYYPSGAVLVESLTDETEIWDRVRGNSHEKRRKSFN
ENTRYscaffold106_cov7510	fig|6666666.382665.peg.4	peg	ENTRYscaffold106_cov7510_1505_1639	1505	1639	+	hypothetical protein				atggataacgctttttgccgtgagcttacacgactcgataacatgcccttgtctaaggtatgccccagcttgacaagcaaagaggctttattctatactaatggtgaaacggtatggctggtggaacaaaaatga	MDNAFCRELTRLDNMPLSKVCPSLTSKEALFYTNGETVWLVEQK
ENTRYscaffold106_cov7510	fig|6666666.382665.peg.5	peg	ENTRYscaffold106_cov7510_1636_1794	1636	1794	+	hypothetical protein				atgattaaacgtcatagacccgtcaaaaaagtgacgggacgcaacctgcaatccttgggctggcaaacagcccaagaaatgagcaaggcgcaagaaaataaggcttgcctttgggattgtgctatgttttttctcagactggaaaaagaggggttataa	MIKRHRPVKKVTGRNLQSLGWQTAQEMSKAQENKACLWDCAMFFLRLEKEGL
ENTRYscaffold106_cov7510	fig|6666666.382665.peg.6	peg	ENTRYscaffold106_cov7510_1794_2396	1794	2396	+	hypothetical protein				atgacacaggaactcgaacgagtctatatcgtccactgctctggggagtattgcgggacggatagccatgatgtgttgatctgtaagccatcggagctagatgaggctctgaatgaaatggcatgggcacaccatgaacaatgggccgaacgggatgaagatgaagaagatgaagaacccgaatgtcggtcgtctgcctatgaaaccgagtacaccccagaaaccagtgataacctagatggccatcgctcaggcggcggatccttcatggatgaccatggagtgatcgaggcttggcgggctctggggtatgggctaccgaaattcgatggcgacaatgcctacgaatgccgcaacttcatcaagcggtggtcgatcccgatctgtcaagctggggcg…	MTQELERVYIVHCSGEYCGTDSHDVLICKPSELDEALNEMAWAHHEQWAERDEDEEDEEPECRSSAYETEYTPETSDNLDGHRSGGGSFMDDHGVIEAWRALGYGLPKFDGDNAYECRNFIKRWSIPICQAGASWQELENWQRQIMACQDVIRAVNGIKSLTACPPLLQTQVAGTLAMAENEQKIIEANVQKVVARLKAL
ENTRYscaffold106_cov7510	fig|6666666.382665.peg.7	peg	ENTRYscaffold106_cov7510_2452_2715	2452	2715	+	hypothetical protein				atgggtctgaaatttgtggtaggttgcaagtataaggtgattgaccctgccaaggttatggaactgtccggcatccggtttgacaacaatactttcacctgtcatggtgtggatgaaggcggggcatactccaaggatggtcggtttatctttggcttcattaacgaaaactgggatgattacccacgggaatcattaccggatggctgggcagtttgtggtcatgatttgcttgactctgggcaagtggtagcggtacaataa	MGLKFVVGCKYKVIDPAKVMELSGIRFDNNTFTCHGVDEGGAYSKDGRFIFGFINENWDDYPRESLPDGWAVCGHDLLDSGQVVAVQ
ENTRYscaffold106_cov7510	fig|6666666.382665.peg.8	peg	ENTRYscaffold106_cov7510_2778_3023	2778	3023	+	hypothetical protein				atgtctaatatcgttttcgttcaagatggcgtcgttacttctgctccggcctcttatggcatcgtcgatttttccatcgggggtcaactggcccgcaagcaactgccgcaggctgatggccgcactgctcggggcttggcgtctatcaatatctgccgccagtctatcgcggacaccctgaaagaaccggcggttatgctgagtgcgctgaaagccattggtgttaaccgtctggtaatcggctaa	MSNIVFVQDGVVTSAPASYGIVDFSIGGQLARKQLPQADGRTARGLASINICRQSIADTLKEPAVMLSALKAIGVNRLVIG
ENTRYscaffold106_cov7510	fig|6666666.382665.peg.9	peg	ENTRYscaffold106_cov7510_3086_3349	3086	3349	+	hypothetical protein				atgaaaacatggttagtaattggggcggtagtgttgccccttgttatggttctgtctatcgaagaagatcccgaaaagtcaatagctcggggagcctttttcgagacctggtgtattgctaatgccccagtaaaggattatactcaaaaggttatttgtgcaaccgctgcccagcgggtagcacaaaaagaggtttccttgtctgaagatctggaacggcaattcaaccgccaatgggaaaaggctcaaagggagataaaatga	MKTWLVIGAVVLPLVMVLSIEEDPEKSIARGAFFETWCIANAPVKDYTQKVICATAAQRVAQKEVSLSEDLERQFNRQWEKAQREIK
ENTRYscaffold106_cov7510	fig|6666666.382665.peg.10	peg	ENTRYscaffold106_cov7510_3346_3522	3346	3522	+	hypothetical protein				atgatctgcgaaaactgtgaaaaagaccttgacaactgcgagtgcggccattgcagcaattgcgggggtattgataagcttgatcactttgaccgaaatgggtattgttcagactgccaagaatggcgctgtgatacttgcggccttgacctagaggattgcgattgtgacaattaa	MICENCEKDLDNCECGHCSNCGGIDKLDHFDRNGYCSDCQEWRCDTCGLDLEDCDCDN
ENTRYscaffold106_cov7510	fig|6666666.382665.peg.11	peg	ENTRYscaffold106_cov7510_3512_3766	3512	3766	+	hypothetical protein				gtgacaattaaaagcacaccacattattatatcgaagtcaagttaccagtcggggctgatacagaaaaatttgttgaccgaatctatgaactggcggcagactcaatagacgatatgggttggttcaaggtaggcagtcaaaccggtgtcaatgttaccccgactaatgatgtgagcattcatgatgcaagaatgcttgacaaactggtgtatgatgtagccgaggaatttggttatacgctggagagttgctaa	MTIKSTPHYYIEVKLPVGADTEKFVDRIYELAADSIDDMGWFKVGSQTGVNVTPTNDVSIHDARMLDKLVYDVAEEFGYTLESC
ENTRYscaffold106_cov7510	fig|6666666.382665.peg.12	peg	ENTRYscaffold106_cov7510_3767_4051	3767	4051	+	hypothetical protein				gtgaaaattcttgaatctactaccgtgcactatcgcccagtgactcggttaaccccgcccgccgacatgcctcgaagcgatgcagccggcgtaattcgtggggtgttctggttactgcaaaatgaataccatgaagttatgactgactactactattcagaagaatgtcaagccttttgtttgtgtggggacttgaccgaggatcgagaaatggcggaacgtcaaggggctggtgttattgagttgatgaaagaaattttgcccgccaactggtctgtgagctga	MKILESTTVHYRPVTRLTPPADMPRSDAAGVIRGVFWLLQNEYHEVMTDYYYSEECQAFCLCGDLTEDREMAERQGAGVIELMKEILPANWSVS
ENTRYscaffold106_cov7510	fig|6666666.382665.peg.13	peg	ENTRYscaffold106_cov7510_4597_4776	4597	4776	+	hypothetical protein				gtgagatgcggggagggtcgtggggtttgtggaaattttgccgtatttagtcgctttgcggctagaattggcggtagggttggagaaaattacagggtcggcccactaacccctcgccgcttcgcggcgtttcagttaaatatgttgataactggaaatattctttatagactggagtag	MRCGEGRGVCGNFAVFSRFAARIGGRVGENYRVGPLTPRRFAAFQLNMLITGNILYRLE
ENTRYscaffold106_cov7510	fig|6666666.382665.peg.14	peg	ENTRYscaffold106_cov7510_5262_5390	5262	5390	+	hypothetical protein				atgtttaatagcactatcagtctaagaccagtgagtggatgcctcaaaatactccagtactttatcaggcgtattcggggaatccttcagccatttatgataacggtactaatggattttgttaattaa	MFNSTISLRPVSGCLKILQYFIRRIRGILQPFMITVLMDFVN
ENTRYscaffold106_cov7510	fig|6666666.382665.peg.15	peg	ENTRYscaffold106_cov7510_5917_6078	5917	6078	+	hypothetical protein				atgagatacccgaaatctttaagcaagctatctggtagtgtggtattaatattaaccctttcggttctatctaccataataggaagtcttatatattcctcttctttctatttagggttaattaattcaatacctacattaactccatcatctgctgggtaa	MRYPKSLSKLSGSVVLILTLSVLSTIIGSLIYSSSFYLGLINSIPTLTPSSAG
ENTRYscaffold106_cov7510	fig|6666666.382665.peg.16	peg	ENTRYscaffold106_cov7510_6652_6464	6652	6464	-	hypothetical protein				atgactgaagtacaaaagtatatctttcatataattaaagatattgatatgaaaggacatatttatctaccagaaaatgttgcactggaattcccacaaattctcataattatgaaacacctagactatagagtcacatatgtatctggtacagaaatgtattttgttacaaaccataacccagcctaa	MTEVQKYIFHIIKDIDMKGHIYLPENVALEFPQILIIMKHLDYRVTYVSGTEMYFVTNHNPA
ENTRYscaffold106_cov7510	fig|6666666.382665.peg.17	peg	ENTRYscaffold106_cov7510_6840_6652	6840	6652	-	hypothetical protein				atggctaatggttattggattattttatatgatgggtggggcctgggactcaatatgattgagcctagaatcttctcggacaaagagggtaataactggtttacttataatggggagcgtcccactgttaaagaaatcaggaaaagacaccgtatccctgagcatcaagatattaaggtagtttggtga	MANGYWIILYDGWGLGLNMIEPRIFSDKEGNNWFTYNGERPTVKEIRKRHRIPEHQDIKVVW
ENTRYscaffold106_cov7510	fig|6666666.382665.peg.18	peg	ENTRYscaffold106_cov7510_8513_6924	8513	6924	-	Nicotinamide phosphoribosyltransferase (EC 2.4.2.12)				atgcaatttaccgctgctcttatgtctgacgtatacaaaacttatcacccatttgcctatcatccgctgtcccaagctgcctatgaaaactttaccaaccgtagtggtaaactggctaatatccctgataatgctgaagtactctttgtagggctccagtattttatcaaagagattctgattaaacgttggaaagagactttcttctgtgttgataaatctaaggctattaaacgctggaatcggatgactaatgcagttcttggcaagaaagtacctacttcccatatggaagctctgtgggacttgggctatctgcctattgaaatcaaagcagttgaagaaggtactctggttccttacggtgttcctagccttactattgaaagcactgttgag…	MQFTAALMSDVYKTYHPFAYHPLSQAAYENFTNRSGKLANIPDNAEVLFVGLQYFIKEILIKRWKETFFCVDKSKAIKRWNRMTNAVLGKKVPTSHMEALWDLGYLPIEIKAVEEGTLVPYGVPSLTIESTVEGFHWVPGMLETVMSAELWGICTSATTAFAYRRQFEKTPIAKDVVKFMGHDFSYRGMFGTQAAAMSGFGHLCSFYGSDTYPAAEFAEEYYNADVEKELVMASVDATEHSVMCSYGNEGEMESLRHLMTNVTPTGILSVVSDTWDFWKLVGEYLPALKDEIMAREGTLVIRPDSGDPVDILCGLYYSDVVSIEEIQEEGTYFVENTGKFLKVTKVNEHGLMEFETISQYEVWGLIESLWNIFGGTLVDFKEGRYSNTFKMLDSHVGAI…
ENTRYscaffold106_cov7510	fig|6666666.382665.peg.19	peg	ENTRYscaffold106_cov7510_9314_8541	9314	8541	-	Ribose-phosphate pyrophosphokinase (EC 2.7.6.1)			isu;De_Novo_Purine_Biosynthesis	atgacttccaagtacaaagtaaccatccataatgataaagaaattccactaaagcttactaagtttgctggtggggagtggcaagtacagcttgaagtcactagcgacttaaagatggccaaattctgtgtaataagagcggatattaaggacggggaaataatgccactagcactcattactgatgctattagggcagctgtcccagcagtgcctctatacctatgtatgccgtatctgccgtatgcacggcaggataggcgaatgggggagggacaggctctctctgttaaggtatttgccaactttattaattctcttaattttagagaggtagatattgcaaactgccacagtgatgtgggaatcgctctattagagcgggtaaagaatttccct…	MTSKYKVTIHNDKEIPLKLTKFAGGEWQVQLEVTSDLKMAKFCVIRADIKDGEIMPLALITDAIRAAVPAVPLYLCMPYLPYARQDRRMGEGQALSVKVFANFINSLNFREVDIANCHSDVGIALLERVKNFPISQPEFMPVVDALIAPDFGATKKTHDAAKRWGIKEVIQAGKMRDVGTGELSDPIIFGNVHGKDVLVIDDICDGGRTFLQLATALKEAGANNLYLHVTHGIFSYGAKEKLREAGYYVTATYDWTE
ENTRYscaffold106_cov7510	fig|6666666.382665.peg.20	peg	ENTRYscaffold106_cov7510_9949_9311	9949	9311	-	hypothetical protein				atgccttatatagacttaagcagaaaacaaaataataaggtaattccagtaattccagagcttttacatggaaaacttagtatactaaccattgcttttaattctttttattgctatgaccccttcgtgttagaagtgctgctagaaaagtactttaaatactggcacgcatggtatggtgttaacttgccaattaatattgtaattaaggtagtagacaaggctagattttggagtatgtctaatactagtaaaaagcagtttaaaagtgtagtactccaggcttatagttcttatgtaattaaacaaatcagccaacaacgttcaaagaaaagagttatggaaaaaccaactatgggtattaataagcgtttacaagaaatgtctctgcgtagtgac…	MPYIDLSRKQNNKVIPVIPELLHGKLSILTIAFNSFYCYDPFVLEVLLEKYFKYWHAWYGVNLPINIVIKVVDKARFWSMSNTSKKQFKSVVLQAYSSYVIKQISQQRSKKRVMEKPTMGINKRLQEMSLRSDTTSGFAFLKAVEEMGELAKAINQPHRCDEPDVSEAADAIIALQDFIYKTLREYGHSEEEVTNNFNSLLNSKADKWETYL
ENTRYscaffold106_cov7510	fig|6666666.382665.peg.21	peg	ENTRYscaffold106_cov7510_10254_9949	10254	9949	-	hypothetical protein				atgcacgtgttccctcgtaaagttgtctgtgcagctaatcgaattacgtttaaagatggtcgtgtatttctcttagtaggggtacgtcactgggatccaatcatgcgagaacaggctgattggattggattgaaagaatctggtcgctcagttattgaaaaagaggagcagggatttattgatcaatggcgagtattcatggaccgcgaagaagcaatgcaggtagttcttgcaagcggacaaccatttgataaagagcgtaatggtggttcaggcagagagttattttcagaaggagtatggtaa	MHVFPRKVVCAANRITFKDGRVFLLVGVRHWDPIMREQADWIGLKESGRSVIEKEEQGFIDQWRVFMDREEAMQVVLASGQPFDKERNGGSGRELFSEGVW
ENTRYscaffold106_cov7510	fig|6666666.382665.peg.22	peg	ENTRYscaffold106_cov7510_10486_10235	10486	10235	-	hypothetical protein				atgcaggtactaattgataaagccgtattactagatgcaattgattatgcaaatgaccatccctcaatggaagacttctatgctctcaaagagcaagtgtttaaagtagataaagttattggtgtaacagctaaacaagcggatcttttgaaagaagcacttaacgagctacttaattggttagataccgacgaagagtttgaggaagttgaggcattgctggaggccctaaatgcacgtgttccctcgtaa	MQVLIDKAVLLDAIDYANDHPSMEDFYALKEQVFKVDKVIGVTAKQADLLKEALNELLNWLDTDEEFEEVEALLEALNARVPS
ENTRYscaffold106_cov7510	fig|6666666.382665.peg.23	peg	ENTRYscaffold106_cov7510_10688_10470	10688	10470	-	hypothetical protein				atgcgtaaatttctaattactctaatgcaccagaatcctgccctatacactacatcttatggtaacttggttaaagagattaacctgcataattttaatcttactactctttaccaagaagcagctaaagagtttggctggaatgcaaaagatattatcatcactaacatgtgtgatattaccccaagcgaagaggtggaatatgcaggtactaattga	MRKFLITLMHQNPALYTTSYGNLVKEINLHNFNLTTLYQEAAKEFGWNAKDIIITNMCDITPSEEVEYAGTN
ENTRYscaffold106_cov7510	fig|6666666.382665.peg.24	peg	ENTRYscaffold106_cov7510_10864_10688	10864	10688	-	hypothetical protein				atgaatattacacttgaaaatgtgcagcataagctggatggatggcagggtgatattgttgtatcgggtaaatttctatgtatcgagtatggtaacacagaagaagaactgcgtgaaacttttgctacttctaaagatatctatgaaatgctggccactgaggcagaggttgaataa	MNITLENVQHKLDGWQGDIVVSGKFLCIEYGNTEEELRETFATSKDIYEMLATEAEVE
ENTRYscaffold106_cov7510	fig|6666666.382665.peg.25	peg	ENTRYscaffold106_cov7510_11309_10935	11309	10935	-	hypothetical protein				atgtctaatattgtacggtccgtagaaaactttgcagttcaactctttgacctttatccagtagaatctggtacaggacgtggattttggggccttagggtaagtaccagtcctaataagttaagtgcagctgggcgacaccaagcggttcgtttccatgtatctcatgaatacatgattaggctgtattcagccgcaaaccggctgttgcgtggtaagggatttgacccaacaatcctactaaaaacagtagagaaggattatgtcttgcgcttccagcgcgagattgagggacaatatctgatgcgatatgttaccctcaatgaggataataaacacctttatgagcttgcgttgacaggtggaaaatggtaa	MSNIVRSVENFAVQLFDLYPVESGTGRGFWGLRVSTSPNKLSAAGRHQAVRFHVSHEYMIRLYSAANRLLRGKGFDPTILLKTVEKDYVLRFQREIEGQYLMRYVTLNEDNKHLYELALTGGKW
ENTRYscaffold106_cov7510	fig|6666666.382665.peg.26	peg	ENTRYscaffold106_cov7510_11598_11314	11598	11314	-	hypothetical protein				atgaaagtaatttttagatacccacttaaatttatcggtgaaactaatattaaaatccaaaagaacccaactgttctttcagtaactattcacccttctggtcagcctatgttatactgtgttgtggatgacagggagcctgctgattcagagattactgtaagaggcatcatgacaggtgaaggttttgaatggaacgagctgggtccattctccagattcttaggtacacttaataatgctggtggatttgtttcccacttttttgtaattaatcaggaataa	MKVIFRYPLKFIGETNIKIQKNPTVLSVTIHPSGQPMLYCVVDDREPADSEITVRGIMTGEGFEWNELGPFSRFLGTLNNAGGFVSHFFVINQE
ENTRYscaffold106_cov7510	fig|6666666.382665.peg.27	peg	ENTRYscaffold106_cov7510_12017_11595	12017	11595	-	hypothetical protein				atgtactctattccagctaaaacagcttttatttgctctatcatgggcaacttcggttatattcccacttcagttattcgtgccagtactgttgatgttgtactctggctggatggtctgagtggttacactaatggtcatgactttattagttttacggacgcccaacgaattaccaagagtgtagttagacagtttaaagaatcctatgaattcatgggtactgtggtagtaggcaagaaggtaccacgagtaactagcgactttattaccagagtaattaaagaggcttgcgaggattctaacgttgctgttcttcgaggcaaagaatttaagggtctggtttatagccaccgtaaagggattgtaactgaccaagccactcgccaagtagcacga…	MYSIPAKTAFICSIMGNFGYIPTSVIRASTVDVVLWLDGLSGYTNGHDFISFTDAQRITKSVVRQFKESYEFMGTVVVGKKVPRVTSDFITRVIKEACEDSNVAVLRGKEFKGLVYSHRKGIVTDQATRQVARVIKRFDA
ENTRYscaffold106_cov7510	fig|6666666.382665.peg.28	peg	ENTRYscaffold106_cov7510_12448_12206	12448	12206	-	hypothetical protein				atgagaatagtactagtaatacaagctttaattctaatactactattaaactctaattctgcgcatgcagtagtaaaagaatgctctacctatccactaattacctatgctgagcgggctactatcaagaaaatagttactaaagatactaaaccctctaaaatatgggttcaactatctaccaaagagagggttgagatatgtagaagtctagcgaaatcaatacgaattcacctaatctga	MRIVLVIQALILILLLNSNSAHAVVKECSTYPLITYAERATIKKIVTKDTKPSKIWVQLSTKERVEICRSLAKSIRIHLI
ENTRYscaffold106_cov7510	fig|6666666.382665.peg.29	peg	ENTRYscaffold106_cov7510_12594_12445	12594	12445	-	hypothetical protein				atgagaaatattccccctgtgccaaaacaaccatctaaacttgataaagctaaagagttagaggactatatgtatagtaaaggattaaacttgtatgaaatgcaagaactattaagcattattcaatactctaggagtgaacgaagatga	MRNIPPVPKQPSKLDKAKELEDYMYSKGLNLYEMQELLSIIQYSRSERR
ENTRYscaffold106_cov7510	fig|6666666.382665.peg.30	peg	ENTRYscaffold106_cov7510_13155_12598	13155	12598	-	hypothetical protein				atgatctattttaccagtgacctgcatcatcgtcaccgcaacattctgaatgtatgcccagagtaccgtccttgggaatcgcgagaagcgatgacagaaggtttaattgagtaccataatgatttggtacgcgaagaagatacactgtatatcttgggggattttagttttggcaaggccgcgtatactctggagattctgggacgtatgcgaggaaagaaggtaattgttcgtggcaaccacgacgaatggctggacaaggtgtctactactcaactgcttaatgttggggtagttgaggttagagaccttctttgtaagaagtttgatggcaagaaaattgtaatgtgtcattattctattcgagcatggcaagaccaaggtcgtggcagcctccat…	MIYFTSDLHHRHRNILNVCPEYRPWESREAMTEGLIEYHNDLVREEDTLYILGDFSFGKAAYTLEILGRMRGKKVIVRGNHDEWLDKVSTTQLLNVGVVEVRDLLCKKFDGKKIVMCHYSIRAWQDQGRGSLHIYGHSHGNLEGFGRSMDVGWDAWGRYLLLEEVIDRLESKEIEVADHHKIIVE
ENTRYscaffold106_cov7510	fig|6666666.382665.peg.31	peg	ENTRYscaffold106_cov7510_13458_13168	13458	13168	-	hypothetical protein				atggatagtgtatggcgtaaagaagtaacagaaatgttacaccaccacgaaaagaacatcgctagtcttcaaaagaaaattgaagatgtttgtgccagaactaattctattacttgggaagagtacgagtttgaggtacgaaatctagaaaacagcttagccaatgaaagattcttcgtacataagcttaaagaacaactaaactgtgagcataaatggaaatgtttaggtggtggaggtcagattatgacagatgtttgccctaaatgtggagcttcacacgattactaa	MDSVWRKEVTEMLHHHEKNIASLQKKIEDVCARTNSITWEEYEFEVRNLENSLANERFFVHKLKEQLNCEHKWKCLGGGGQIMTDVCPKCGASHDY
ENTRYscaffold106_cov7510	fig|6666666.382665.peg.32	peg	ENTRYscaffold106_cov7510_13672_13460	13672	13460	-	hypothetical protein				atgagccataacttaaaagttgccttatggtcggctgtacttggaatctttgtttggttttctccattagcagcagcgttaggtttcgaagtaagtgctgcacagatttttgataaattaactagttacgaatatatcagcaaacattatgatattgtacttgcctgtgtggtttacagtattattacctttattatttttaggaagaaataa	MSHNLKVALWSAVLGIFVWFSPLAAALGFEVSAAQIFDKLTSYEYISKHYDIVLACVVYSIITFIIFRKK
ENTRYscaffold106_cov7510	fig|6666666.382665.peg.33	peg	ENTRYscaffold106_cov7510_13911_13750	13911	13750	-	hypothetical protein				atgattaaactagtaaaagctcttactatcgggattattttggtacccatgattgcctttatctttgcacttatgttgtatatagtaactctggatgttggctttatctattcttgggcgaatgccttgaaagtactagtaactactaatcccttctcctag	MIKLVKALTIGIILVPMIAFIFALMLYIVTLDVGFIYSWANALKVLVTTNPFS
ENTRYscaffold106_cov7510	fig|6666666.382665.peg.34	peg	ENTRYscaffold106_cov7510_14308_13904	14308	13904	-	hypothetical protein				atgtttgacaaagccatgagcgttattaaagataacccaaataaatttatagttgcaggcctactggctaatctgctggtgattggctggttgatgaaaacttcgagtaatgaggatattcctctgaccgaataccgcgtagtatacgaacacagcgataattatggcagtacatgtggcacagaatctggttatttctggtatacagaagaactaagcaaaggaatcctatttgatagttggaagcatatgaggacttgttcttctacagaagaaggagcaattaattctgctaagagtataattgaaaaacgtctaatcagtgagaattccaagaagaaatcctacatggcctatatgtctaaacaagacgtggtaatttttaaggataaagcaaat…	MFDKAMSVIKDNPNKFIVAGLLANLLVIGWLMKTSSNEDIPLTEYRVVYEHSDNYGSTCGTESGYFWYTEELSKGILFDSWKHMRTCSSTEEGAINSAKSIIEKRLISENSKKKSYMAYMSKQDVVIFKDKAND
ENTRYscaffold106_cov7510	fig|6666666.382665.peg.35	peg	ENTRYscaffold106_cov7510_14793_14413	14793	14413	-	hypothetical protein				atggaaaacgcaggagttgtagtatggttcccagccctgagtatgttggcagccatgttcatctggtggcttgttttgttcttgctagggaaggctagcaaggatagtaagaagttcatcaaagaacattctatcgttgggtggggttggattgtgttcgcggctattgccattatctttatggtatttaagtcagtcacttctccagtcttgcggccagtaaatgaagtagcaccaaaggaagtccgtacggtattggaagccccagaactccctgtactgaaagacgttactggtcaggctaaacctaaagatgttctcaaagaacaacctaaaacacctatggtagataaagctattgaagaagccatgaaaaaataa	MENAGVVVWFPALSMLAAMFIWWLVLFLLGKASKDSKKFIKEHSIVGWGWIVFAAIAIIFMVFKSVTSPVLRPVNEVAPKEVRTVLEAPELPVLKDVTGQAKPKDVLKEQPKTPMVDKAIEEAMKK
ENTRYscaffold106_cov7510	fig|6666666.382665.peg.36	peg	ENTRYscaffold106_cov7510_15653_14793	15653	14793	-	hypothetical protein				atgaaaaaatatctgttgatgttggctgctgtaattggtttggctggttgtggtaccccatcagaagttcctacttcttatgttggtaaaattcaaactcctaaaggtttccagaaggaggtaattcaaccttctaaattccggctggaccaatgttggggttattgtgataagctggtattgctagaggcttctgatcaagtatttacccgagagttcaagaccttcatgccgaaggataagttgaatcttacctacggagtgtctatgactctggccattgaccccagtagctatgaccagatttttagcattatcccagccgaaaaccaaaacgaccagttggcagttattcgattgagtgatgtatatgcccgtacagcatcaactaagattgac…	MKKYLLMLAAVIGLAGCGTPSEVPTSYVGKIQTPKGFQKEVIQPSKFRLDQCWGYCDKLVLLEASDQVFTREFKTFMPKDKLNLTYGVSMTLAIDPSSYDQIFSIIPAENQNDQLAVIRLSDVYARTASTKIDTLMPQILTKFTIAEVASNREQVNQFVQQELSKQLEKTPFIVKVAGLTKVDYPDIITQAQENAAKRKENEAQVLAQRNLDLLQIQTDKEVETQRRELELMKASTTAMVADKMFSTNYKTMRELEVMEKLANSPNKVFIPSNMLNSLALQTMVGK
ENTRYscaffold106_cov7510	fig|6666666.382665.peg.37	peg	ENTRYscaffold106_cov7510_15989_15717	15989	15717	-	hypothetical protein				atgagtatttgggaaattattttagggatctatgccgtaatatcagtattgctaggttgtgctagtacttatgtgatttatggtatgttctttaaagggaagtttagaagtgctatacgtggcaactccgagcttgctgcggcaattattaacgcaaaggttaaataccaatccatggggcctattagtcgctttcttaacaaaattgcgatagtaattgtttgttttatttctattacagtaggttggcccttgattttgatattttcttga	MSIWEIILGIYAVISVLLGCASTYVIYGMFFKGKFRSAIRGNSELAAAIINAKVKYQSMGPISRFLNKIAIVIVCFISITVGWPLILIFS
ENTRYscaffold106_cov7510	fig|6666666.382665.peg.38	peg	ENTRYscaffold106_cov7510_16894_15989	16894	15989	-	hypothetical protein				atgcgcattactcgtgaagttgctgaagacttagtactgcaaggtttggccaagaagaatatggtcatccatcctgttttgggtgagttgaccttgttcaagtacgcccgttcggtattttataaaaatttatggactcctgagcttgaacagttgcgtggagcggtattccatggagatactcttgcagtacaagcaatgctcaaagtatacaattacggtgagcgtgatgctggtaaagacctgagtatggatactccagtctatctagactacaaagtaaatgggtttatgcttaatgtaaccattattggggatgagctaatcttctccactactggttcacttacctctgactttgtagaacttggggcctctgtattttttaatactctctct…	MRITREVAEDLVLQGLAKKNMVIHPVLGELTLFKYARSVFYKNLWTPELEQLRGAVFHGDTLAVQAMLKVYNYGERDAGKDLSMDTPVYLDYKVNGFMLNVTIIGDELIFSTTGSLTSDFVELGASVFFNTLSVRDIEELKTFEDYTTFTFEVVHSSDPHIVQEKEGLYLLRISNHSMGLRNRVAEAIKCNPVEGFVTTLGEALKLAETAKHEGWMVYPAHGFGEPFFKLKTKYYLTTKFLMRSKKASDMVFKDQWPVEDEEFFKLVQAIKDTFSKDSWDGMDDQTRRHFVETFFQDNGAF
ENTRYscaffold106_cov7510	fig|6666666.382665.peg.39	peg	ENTRYscaffold106_cov7510_17301_16903	17301	16903	-	hypothetical protein				atggataaggttcttattcttattcgtggagtatctggggcaggtaaatctacccttgcggatatccttacgatgctgccagataccaaagccgtagcagcagacgattattgggggcctaactacgattttgaccctactaaattgcatattgcacaccattggtgtcagcttacagctcgctcgtatttggaagacgactgtagtgtagtagtccataatactgctaccactgaacgagacgttaatatttataagtctattgctaaagaccatggtgctaagtttatctctatcattatagagaataggcatggaaataactcagtacataatgtaccagaagaagttagggcctcacaggcttataaacttttaaattctattaaacttatttaa	MDKVLILIRGVSGAGKSTLADILTMLPDTKAVAADDYWGPNYDFDPTKLHIAHHWCQLTARSYLEDDCSVVVHNTATTERDVNIYKSIAKDHGAKFISIIIENRHGNNSVHNVPEEVRASQAYKLLNSIKLI
ENTRYscaffold106_cov7510	fig|6666666.382665.peg.40	peg	ENTRYscaffold106_cov7510_17482_17294	17482	17294	-	hypothetical protein				atgggttcacttattatagaaaatatttggatggtacgggctctgctttgtttggccttaacctggttaagtgctgaaattcttcaaagccctaaacattggaagttatggaagttggcaaagtacggcacttatgtgggtgttgtaggcgttatccttagctgtattgggggctacttttatggataa	MGSLIIENIWMVRALLCLALTWLSAEILQSPKHWKLWKLAKYGTYVGVVGVILSCIGGYFYG
ENTRYscaffold106_cov7510	fig|6666666.382665.peg.41	peg	ENTRYscaffold106_cov7510_17745_17858	17745	17858	+	hypothetical protein				ttgtatagctggttggtgtgtctagcatccaacaagcattatagatcctataatacagagaatactctttcgcattctgtttcacctttaggtagcttactttttagtagctaa	MYSWLVCLASNKHYRSYNTENTLSHSVSPLGSLLFSS
ENTRYscaffold106_cov7510	fig|6666666.382665.peg.42	peg	ENTRYscaffold106_cov7510_18768_18208	18768	18208	-	Phage protein				atgaaaggtgctttgattgttttggcagtagtttttgcattggtggcagcagtggctggtgtaggttttactaccttcgtaacttacaagaacgaagcagtaactcacgaacagctcattgaaaagtacaatgaggattctcggaatactttgagtaatttggtacttactgttaaagatatggcccagattcctgacatgatgattggggatcttactaagtatatcgaggcagaaatgcagggtcgatatggtaaggaagggtcacgggccgcaatgcagtggattcaagaaaaaggccaagtggttgattctaaagtatacctaaatatccaatcagcgatgcaaggtggtcgtaaagagttccaactctctcaaagccgtaaacttgaagcctgc…	MKGALIVLAVVFALVAAVAGVGFTTFVTYKNEAVTHEQLIEKYNEDSRNTLSNLVLTVKDMAQIPDMMIGDLTKYIEAEMQGRYGKEGSRAAMQWIQEKGQVVDSKVYLNIQSAMQGGRKEFQLSQSRKLEACANYKNTLQYVWSGFWTGLAGYPKLDLGTVCRVVSDAETNKAFETGVAEKINLG
ENTRYscaffold106_cov7510	fig|6666666.382665.peg.43	peg	ENTRYscaffold106_cov7510_19820_18765	19820	18765	-	Phage protein				atgttatatctttcttggtttatccttccagtaatactctctatactggtgactaagctctattctaggggtaggataacccagaaagagcttctatacttagttggtatcggtgctttatctgcactgatggctacaggtgtagttattggtactatgtactctggggcaatggaagttaacttaatccacggacaagttaactctaaagttaaagagtggacctcttgtgagcatgagtatgtttgtggtcagtcttgtagcacagattccaagggaaatagttcctgcacacctatctactgtgatgaacatactaacgactgggactgggtagttaacacttctgttggtaagatttatatagaccgcatagaccgtaggggttcaaaagagcct…	MLYLSWFILPVILSILVTKLYSRGRITQKELLYLVGIGALSALMATGVVIGTMYSGAMEVNLIHGQVNSKVKEWTSCEHEYVCGQSCSTDSKGNSSCTPIYCDEHTNDWDWVVNTSVGKIYIDRIDRRGSKEPPRWTEVKIGEPASNTVLTANYLKAMKDSVLMPPKVPITTTDKEPKIFDYYRVNLVDNHTNFDYTSFNPIIRDWLRVNGAIKQVSPWVIITNDPSEAYADSVLYSVNGGAKNAVILIFGLDEEQKVRWFRGSTFAKGTGNSVLLAKLKSVALGSVLDVSVLNTQLGLISTEFKRTSNSEFKDLFEGSITANPWIIVLALILQMALNIYFSILFHKEDIA
ENTRYscaffold106_cov7510	fig|6666666.382665.peg.44	peg	ENTRYscaffold106_cov7510_20233_19820	20233	19820	-	hypothetical protein				atggaacttgcactttttatctatctggttgagactatttgccgagaagaacaagcaggaggttctggatgggcatttataatggcactaggaattatttgttcagcaatcgtactagtattgcagaagttacccctaaaagactctaaggattctgataatagggcttttggggaatttcttgaaagactagcagctaaaaaagtacttgtatttttctgcgcttgggccttagtatggaacttaattccctcacagagaacagcatacactatgctgggtgcttacggggtacaaagttttgctacagcagtatatgaaaatgaccaagcaaaacgtattgctactaactcccttaacttggtagagagtgcaatttctaaataccaaaaagagttt…	MELALFIYLVETICREEQAGGSGWAFIMALGIICSAIVLVLQKLPLKDSKDSDNRAFGEFLERLAAKKVLVFFCAWALVWNLIPSQRTAYTMLGAYGVQSFATAVYENDQAKRIATNSLNLVESAISKYQKEFEGTK
ENTRYscaffold106_cov7510	fig|6666666.382665.peg.45	peg	ENTRYscaffold106_cov7510_21039_20290	21039	20290	-	hypothetical protein				atgtatattaaaaaagatacgggcagagtttttgtatgtacagatttacacggcaatatacatactctccataaaatgctaaatgatgtagcttttgatgttactacagatctactgatatgttgtggggatctaatagatagaggcccagcatcgagagaaaccttagaacattttatatatgatgaaactggggcatacatctctatacgtggtaatcatgaccagtttttaatagatactctaaacaaagatgatccttcaggtaattgggtatattttaacgggggtcagtggattctaaacgaagaagagtggaaggtaaaagatctagcaatagatgctaaagctaggctaccattttaccttactctggacttcatgggtactagatatggt…	MYIKKDTGRVFVCTDLHGNIHTLHKMLNDVAFDVTTDLLICCGDLIDRGPASRETLEHFIYDETGAYISIRGNHDQFLIDTLNKDDPSGNWVYFNGGQWILNEEEWKVKDLAIDAKARLPFYLTLDFMGTRYGFVHAEVPSEFTSWEQFTKTVDQETTEVYSRMGMWNREIIRGEPAPVLPDVTYVFHGHTVLDRPTIVGNRVYLDTGFVFKRLLTLIEITPTGALKANFRDKYAPRILTKGDVFVIAE
ENTRYscaffold106_cov7510	fig|6666666.382665.peg.46	peg	ENTRYscaffold106_cov7510_21038_21199	21038	21199	+	hypothetical protein				atggttcctccacataataaagaaaaagctggcagtcgccagcttacatatttctaccccaatgatagtatccaaatacacatacgggtattaatggtatatactagtaactctatacagaccctattacctagactattaaccagcactaccatgtactag	MVPPHNKEKAGSRQLTYFYPNDSIQIHIRVLMVYTSNSIQTLLPRLLTSTTMY
ENTRYscaffold106_cov7510	fig|6666666.382665.peg.47	peg	ENTRYscaffold106_cov7510_21457_21299	21457	21299	-	hypothetical protein				atgcagctagtctaccatagtctatttagaatttgcttttcggggtctcttgcgcagtgtagtttactagggattatatacctaaaaatctacaaggagacggctggttatttttatttgggtatatgtgctatgttatgcttggagtttggactctag	MQLVYHSLFRICFSGSLAQCSLLGIIYLKIYKETAGYFYLGICAMLCLEFGL
ENTRYscaffold106_cov7510	fig|6666666.382665.peg.48	peg	ENTRYscaffold106_cov7510_21710_21597	21710	21597	-	hypothetical protein				gtggataacttcgtccacggtttggctagtaaatctagcgtgttattggaggggtttatgaaagcctccttgtactactgttctaaatgggaattactatgggtaactctatag	MDNFVHGLASKSSVLLEGFMKASLYYCSKWELLWVTL
ENTRYscaffold106_cov7510	fig|6666666.382665.peg.49	peg	ENTRYscaffold106_cov7510_21981_21757	21981	21757	-	hypothetical protein				atgaagtttgctgaggctgcgggggccgatatacgacaactccaacatgtagcgataaagctaaataatgcccaaagactctttgacaaccctgtaaaactacaagatatgtacgcggagtttggctctgggagagtacttaaatggcataacccattatcggatgctattgctactctagagttaggaaccgtagggctccagcgtagactctttatttcttaa	MKFAEAAGADIRQLQHVAIKLNNAQRLFDNPVKLQDMYAEFGSGRVLKWHNPLSDAIATLELGTVGLQRRLFIS
ENTRYscaffold106_cov7510	fig|6666666.382665.peg.50	peg	ENTRYscaffold106_cov7510_21985_22158	21985	22158	+	hypothetical protein				atgacctacttccttgccccagctaaagataatatcaaagtctttaacagcattaaacatagtagcccaagcaaacttcacatgggtagtaccttcccagatttctgggtcagtgcatatatgttttcttacgtaccagtcaggctctctattttgttgatcaatggttattag	MTYFLAPAKDNIKVFNSIKHSSPSKLHMGSTFPDFWVSAYMFSYVPVRLSILLINGY
ENTRYscaffold106_cov7510	fig|6666666.382665.peg.51	peg	ENTRYscaffold106_cov7510_22170_22307	22170	22307	+	hypothetical protein				ttgagtcgaacgctagacccactgctaatgggtaccttctattcatttccatatctagggcacatatcttcattaataaccaccttatatcttactaacgcttttcctgaatctagaggttctatctattctacctaa	MSRTLDPLLMGTFYSFPYLGHISSLITTLYLTNAFPESRGSIYST
ENTRYscaffold106_cov7510	fig|6666666.382665.peg.52	peg	ENTRYscaffold106_cov7510_23138_22515	23138	22515	-	hypothetical protein				atgagtgaagagcgtaagaagtttataattatgtttgaccttgagtatcttggcaaagatgataaagacgcacaaattttagatattggagtagcttggggcacctcaatagtagacattgcaagtaagcagtacctccctgcatggcaaaaagatagtgtaatcaatccagaaacgcttaaattctgggtaggacataatcctagtgtattatctcagtacttaagcaatactgtgccaatgcaatatatagttagagaattaatgcaactcttatctactctaaagaatcatgcagaatctgcaaacatggacgtaatagtaatgagtaaaggcattacccatgacctacctaaattagagtatcaactagagacacatttccctatagaggcctac…	MSEERKKFIIMFDLEYLGKDDKDAQILDIGVAWGTSIVDIASKQYLPAWQKDSVINPETLKFWVGHNPSVLSQYLSNTVPMQYIVRELMQLLSTLKNHAESANMDVIVMSKGITHDLPKLEYQLETHFPIEAYCKPGFGIFESLFGYNCRRDMRSITMYRSEELLKEATEFSVDYANKKIAGKELHDAQWDAVSQLAKVLYIAHKSE
ENTRYscaffold106_cov7510	fig|6666666.382665.peg.53	peg	ENTRYscaffold106_cov7510_24142_23180	24142	23180	-	hypothetical protein				atggctctactcagaactgatgtaaatggtaggttctgctacggcagggccgccacttatttactagctaaactaaatgatgccgtagctaaaggccatattctagttagtatggatggtaaagtagtagctaataaggttcctaatcgtaaaggctcctcatctgccttggtagaatgccagtttaatacactaaatatctctacgataccatcgaatgagtacgaaagaattcgcgtagaatatgataacgtggatgacttaagttttgctgacctagatgtgtgctacactaatcccactaatgtggtattaatgcaagaagtagggcttgatagagactccagtatggagaatctaatgaaggatagaaagccagttttacgtgtgcatctatac…	MALLRTDVNGRFCYGRAATYLLAKLNDAVAKGHILVSMDGKVVANKVPNRKGSSSALVECQFNTLNISTIPSNEYERIRVEYDNVDDLSFADLDVCYTNPTNVVLMQEVGLDRDSSMENLMKDRKPVLRVHLYLHSHNISPPAMRGWETGAKRSDGVHAQSLANAYLAKSTVTTNAVNKQSSTTEKEQKMSDKSFMQNAAENLTTTSKSVVNDALDVATGMAAVEVIKQIAYNIMPVKVGFFGRLMGANSWIKDNAFVTLGIVTVVHTVLKSSQGRFAVNDQVMATADNALRYATFKAVEELPIKKLISDLSEKLSKISG
ENTRYscaffold106_cov7510	fig|6666666.382665.peg.54	peg	ENTRYscaffold106_cov7510_24335_24123	24335	24123	-	hypothetical protein				ttgaaacctaagtacaaaacagaacgccaattgaaagcccgtgtatttgaaatggctaatatcaataaacaacttctggatatgttaagctttaatattcaggatctacaaacaggtactgaaactggtctggacgcagaatcctgcaaaactattttagaacgtaccttgaaactggttaaggaagtttccaatggctctactcagaactga	MKPKYKTERQLKARVFEMANINKQLLDMLSFNIQDLQTGTETGLDAESCKTILERTLKLVKEVSNGSTQN
ENTRYscaffold106_cov7510	fig|6666666.382665.peg.55	peg	ENTRYscaffold106_cov7510_24599_24396	24599	24396	-	hypothetical protein				atgagatcctttagagtagttataacctttagctcaggagaagtgatcgagagagtaactacaaaccctactcgcttgattaaaagcttctccaaagaatggccacttcgtccagaatacgaaatgctacaaatactggggttaacatccttagtaaaagggtatattgttacgtacaagactgaccctattataaaatcctaa	MRSFRVVITFSSGEVIERVTTNPTRLIKSFSKEWPLRPEYEMLQILGLTSLVKGYIVTYKTDPIIKS
ENTRYscaffold106_cov7510	fig|6666666.382665.peg.56	peg	ENTRYscaffold106_cov7510_24617_24736	24617	24736	+	hypothetical protein				atggaccccttctacgcttttatcaacgtaacccattcccttctggatatagggaagcccaactatcttaaatatactctatgggactccgacattaaacaagagtcccatagttgttga	MDPFYAFINVTHSLLDIGKPNYLKYTLWDSDIKQESHSC
ENTRYscaffold106_cov7510	fig|6666666.382665.peg.57	peg	ENTRYscaffold106_cov7510_25193_25032	25193	25032	-	hypothetical protein				atgcccaatactttcaaaaaccctaatactgctatggaggttgttagggattatgtgagggtaactgatactactgtagtggtttctttaaaggggttaaataagaccccagtatttacagtacagtccgtatttaatccctacttcgcctacctaaggtag	MPNTFKNPNTAMEVVRDYVRVTDTTVVVSLKGLNKTPVFTVQSVFNPYFAYLR
ENTRYscaffold106_cov7510	fig|6666666.382665.peg.58	peg	ENTRYscaffold106_cov7510_25305_25445	25305	25445	+	hypothetical protein				atgtataaactactcaacaccaaagacctgcctagttaccgggtatctattgatattatcccagaaaggggaactaaacatgatagtatcagacccatcgtactagtcgaatgggaaaccaaactaactaatagcttctaa	MYKLLNTKDLPSYRVSIDIIPERGTKHDSIRPIVLVEWETKLTNSF
ENTRYscaffold106_cov7510	fig|6666666.382665.peg.59	peg	ENTRYscaffold106_cov7510_25541_25449	25541	25449	-	hypothetical protein				atgtctcaggaattaattgagtcactagaaaagcttctaaagtctaataccctattaggtgggggcattccacctaatagtaatattttctag	MSQELIESLEKLLKSNTLLGGGIPPNSNIF
ENTRYscaffold106_cov7510	fig|6666666.382665.peg.60	peg	ENTRYscaffold106_cov7510_25768_25541	25768	25541	-	hypothetical protein				atgtctgatagagattattctgtacgtctggacgcaccagaggtatttaaagtaaaaggtgttgtctatcaagtagttccatatctagaggctacagatggcgatgtaggttactacactattggtagttccattgtgttggaattggtaggaacaatccacactagtgctggccccgactttagttccgcacttaatgccctaagagcggaaatcctgacggcttaa	MSDRDYSVRLDAPEVFKVKGVVYQVVPYLEATDGDVGYYTIGSSIVLELVGTIHTSAGPDFSSALNALRAEILTA
ENTRYscaffold106_cov7510	fig|6666666.382665.peg.61	peg	ENTRYscaffold106_cov7510_25988_25761	25988	25761	-	hypothetical protein				atgcaagagcaaaatacccaaccaacaactaatcacgttattaccagtgttcaaattaacaacattattcaagtattggaccacgttgttaaacacgaaggtatcagtcttcaatctgccagcattttgctgggtaatgtagttagaccactgacggacctgccacaagtcacccttaatgaagtaccggaagaagaccaacccactggagatactgaaaatgtctga	MQEQNTQPTTNHVITSVQINNIIQVLDHVVKHEGISLQSASILLGNVVRPLTDLPQVTLNEVPEEDQPTGDTENV
ENTRYscaffold106_cov7510	fig|6666666.382665.peg.62	peg	ENTRYscaffold106_cov7510_26683_26000	26683	26000	-	Thymidylate synthase (EC 2.1.1.45)				atggccagaggttctacaaacgtatatgacctatcagagattctatacggggatcgtaataggcctaatttctggactcctaactacgagaagcaggcaaaagaccttgggtacactgatggtgagctaggcccagtctatggtaaacaactaacagatttctatggtgttaatcaaatccaatatgttattgataccctaaaagctgatttgttttcgcgcagagcaatgattgacatgtggaacccagcagatttgccaaaaatggcacttcctccctgtcattattctaccgtgtttaacgttagagatattggggtagagctaatgctggatatgactgttgttatgcgtagtaatgacctattcctaggggcaccctttaactacgtattttac…	MARGSTNVYDLSEILYGDRNRPNFWTPNYEKQAKDLGYTDGELGPVYGKQLTDFYGVNQIQYVIDTLKADLFSRRAMIDMWNPADLPKMALPPCHYSTVFNVRDIGVELMLDMTVVMRSNDLFLGAPFNYVFYATLCHCIAEAVGHGLVPGVYSHIAINSHVYLNQLNQVKEQITRDPGELPELVISKRARALLRDKGAAAFHEITLEDFELVGYNPQSKLTAPMAV
ENTRYscaffold106_cov7510	fig|6666666.382665.peg.63	peg	ENTRYscaffold106_cov7510_27138_26890	27138	26890	-	hypothetical protein				atgaacaagcaggaaattcttaacgaattcaggaaaaagcagtattttgccttttcctttcaaaaagcagatggttctgtacgatatgctctaggtactaatgataatgagtatatttccaaatattggaatccttctaaagagggtgggtatgaggaaccagaagatgtagtaagatattttgatgtagacgccaatgcctggagatcctttagggtagatcgttttatcagtatggagccctattaa	MNKQEILNEFRKKQYFAFSFQKADGSVRYALGTNDNEYISKYWNPSKEGGYEEPEDVVRYFDVDANAWRSFRVDRFISMEPY
ENTRYscaffold106_cov7510	fig|6666666.382665.peg.64	peg	ENTRYscaffold106_cov7510_27487_27116	27487	27116	-	hypothetical protein				atgggtgaccgtttctacatgcagcaaggggccacagcttcggatttcaagctgggtacatttaaaagtaagcccactaaagcagcggttttggctgatatatcaaaagtgttgcattttgtagactctaaaacttttgctaatactactactttagccaatctactggaggtagtagaatggttaaaagctgaaccatttgccgtaactgcctcagctggtaaagtgcctattgctaacaaaaagcaggtgtatattgacgtaattagtgatagttgctcctttaatgaccctactattttgaaactatttactctccaaggcttacgagaccttgtaaggtttattaatgaacaagcaggaaattcttaa	MGDRFYMQQGATASDFKLGTFKSKPTKAAVLADISKVLHFVDSKTFANTTTLANLLEVVEWLKAEPFAVTASAGKVPIANKKQVYIDVISDSCSFNDPTILKLFTLQGLRDLVRFINEQAGNS
ENTRYscaffold106_cov7510	fig|6666666.382665.peg.65	peg	ENTRYscaffold106_cov7510_27688_27491	27688	27491	-	hypothetical protein				atgtccaaactttatatgggagatacctttcttatgccactatgggtagataatacgttccttggtactgtagataaagctaagaaagtgcgcgatgttatttcagatgaaattcgtcatcttgaaaaacaattagcagatttaagaactaagcatgaagttcttgtggagtttatcaaagaaaatcctaaggagtaa	MSKLYMGDTFLMPLWVDNTFLGTVDKAKKVRDVISDEIRHLEKQLADLRTKHEVLVEFIKENPKE
ENTRYscaffold106_cov7510	fig|6666666.382665.peg.66	peg	ENTRYscaffold106_cov7510_27965_27690	27965	27690	-	hypothetical protein				atggacgaaactttagctaggttagtggctgataccaagaccttagaaattctgcacttaataagagcagcattaaatgataggtttaaggatagcctagataaatatagactgctagcagagaaatctggcctgtctatggacgatcccaacattatagaacattgcgagttgttcgcagcaagagatactctggtaaatattaacagttctctacaactagatatagagcttactagcgcagtgctagaatcttatgaccagccgagacattaa	MDETLARLVADTKTLEILHLIRAALNDRFKDSLDKYRLLAEKSGLSMDDPNIIEHCELFAARDTLVNINSSLQLDIELTSAVLESYDQPRH
ENTRYscaffold106_cov7510	fig|6666666.382665.peg.67	peg	ENTRYscaffold106_cov7510_28308_28171	28308	28171	-	hypothetical protein				atggtaattagtaaaaatattttcagtcttgagtactgggctcaacaccaattcttctctaatactgatggttctattaatactggggccttacacgaagcttttggtgctcaagcaaagactaaatttaagtcctag	MVISKNIFSLEYWAQHQFFSNTDGSINTGALHEAFGAQAKTKFKS
ENTRYscaffold106_cov7510	fig|6666666.382665.peg.68	peg	ENTRYscaffold106_cov7510_28589_28308	28589	28308	-	hypothetical protein				atgtctgaacaaaaaccctttaacaaagaagaactggtatgggctctggaaattatgtattccttgaaggtaggaacttcagagttcgctaaatgcactgtagctttcttggaaaaactgtattacggcaatctgcaaaatggtatgcgtactaatgagctagccactcgggaagccgaacaggtaactaaaattttagagctggaagcagaggttaaatctcttaaaggtaagcttgcaaaagcaaaccgcgatctccgtcgctctggtggacgcaaataa	MSEQKPFNKEELVWALEIMYSLKVGTSEFAKCTVAFLEKLYYGNLQNGMRTNELATREAEQVTKILELEAEVKSLKGKLAKANRDLRRSGGRK
ENTRYscaffold106_cov7510	fig|6666666.382665.peg.69	peg	ENTRYscaffold106_cov7510_28762_28589	28762	28589	-	hypothetical protein				atgaacctatttgccaataggaagcaagcgttagaagctacttatgtagtgatgattcctcctagcaaaccctacaatccagttcgtattctcactggagttactgataaagttcttaagcaatataaagaaaagcaccctgacctcgttgtatttaagaaggaagaatggtaa	MNLFANRKQALEATYVVMIPPSKPYNPVRILTGVTDKVLKQYKEKHPDLVVFKKEEW
ENTRYscaffold106_cov7510	fig|6666666.382665.peg.70	peg	ENTRYscaffold106_cov7510_29101_28766	29101	28766	-	hypothetical protein				atgttggataacgaagaatacaaaaatctagtcaaagatggtgccgaatttcttattggttcttgcgaacccctgtttattgtagggtctatttttaatgaccagcttaccctcctgtgtagtaaattcctaaccgaaggagatactacttctaataaattcgaaagtagacttagtgctctgaaagaacaatttgagcaggatgtagcagataagatggagcagttagagtatttcaactgtgaaacctgtggttggtggtgttggggagaggaacgagccgatactagagaagcgcaagtatgcactgactgccacgaagaagatgaggattaa	MLDNEEYKNLVKDGAEFLIGSCEPLFIVGSIFNDQLTLLCSKFLTEGDTTSNKFESRLSALKEQFEQDVADKMEQLEYFNCETCGWWCWGEERADTREAQVCTDCHEEDED
ENTRYscaffold106_cov7510	fig|6666666.382665.peg.71	peg	ENTRYscaffold106_cov7510_29413_29207	29413	29207	-	hypothetical protein				gtgattaaactatttaaaactgaaaattgtcccgcgtgtaaagctctacaaagtgaactggtaaagcgcaatatcccgcatgagctagtatcagatcttacctttgcagccgaacacggtattaggtctgcaccagccattattactgctgatggttctgtactacgcactagtcaggaaatttttaagtttctaaaagctgcttaa	MIKLFKTENCPACKALQSELVKRNIPHELVSDLTFAAEHGIRSAPAIITADGSVLRTSQEIFKFLKAA
ENTRYscaffold106_cov7510	fig|6666666.382665.peg.72	peg	ENTRYscaffold106_cov7510_31046_30219	31046	30219	-	hypothetical protein				atgaataaaaccaatagcgatggacttcaactagtacatgctgatgctatcccagcagtaatcatgactggataccaagaccgtagtctttctaacgtgtttcaccacagggcatacatgccttctgagttgaatgactaccaacctattgtaccattgctagatactctccatatggctggctcacaagatactgtgacacttattttaaatggtgacggtggttacgtatctactgctgcccatttggcagcagctatcacacgctcccaagctgttgtagtaggtgaagcgtttggtagggttagttcagctcatacactttctctattgtgctgtgatgttatcctaccagtacaaagcacactagtaatggcccataatatgaatatgggttcg…	MNKTNSDGLQLVHADAIPAVIMTGYQDRSLSNVFHHRAYMPSELNDYQPIVPLLDTLHMAGSQDTVTLILNGDGGYVSTAAHLAAAITRSQAVVVGEAFGRVSSAHTLSLLCCDVILPVQSTLVMAHNMNMGSAGSGMEPIQHVSAALNWCHTIFEEYQLPFLSIEEMESVFKNNATLWFYDEEDVNNRIFTTMWMRAATGGLKPEAFNMFIDLVSSGVYSNCKLVNISTLVELFDQLEHMEPLEVGNTNNLTIMEHYGLFGEHNNPVDYLCSLD
ENTRYscaffold106_cov7510	fig|6666666.382665.peg.73	peg	ENTRYscaffold106_cov7510_31387_31043	31387	31043	-	hypothetical protein				gtgactggtcgtagattgcttcaagttgtgggtacagagttctttagaactaagattaaatctacattctgggtagatctaatgagagagaatattgagtcctgttgggtaggctcactatcggtaacagtagatgatacaagattcccagatgaatttggtctacttaaagagctaggcttcattacagtgagaattataaatccagtaatctgcgaaaattctgtaggctcagatcatgactctgaaacttccctgactaacgtatcttttgaccattattttactaatgataaatctatgggttttgacccaatctttaattttgtggagcgtattatatga	MTGRRLLQVVGTEFFRTKIKSTFWVDLMRENIESCWVGSLSVTVDDTRFPDEFGLLKELGFITVRIINPVICENSVGSDHDSETSLTNVSFDHYFTNDKSMGFDPIFNFVERII
ENTRYscaffold106_cov7510	fig|6666666.382665.peg.74	peg	ENTRYscaffold106_cov7510_31639_31445	31639	31445	-	hypothetical protein				ttgagctttgctaaaccactaaaaatattcctaaagaatattctaggcgatagcataactccagatcaagttattgatgaagcactttatggagataaggataatacttatgtatccctaaagggtatagacttaaatactatcgagtatgccatgcaggagctactcaatgtactggaagttagggatatttag	MSFAKPLKIFLKNILGDSITPDQVIDEALYGDKDNTYVSLKGIDLNTIEYAMQELLNVLEVRDI
ENTRYscaffold106_cov7510	fig|6666666.382665.peg.75	peg	ENTRYscaffold106_cov7510_32303_32160	32303	32160	-	hypothetical protein				atgaaaaattttgtagcaaaacacgcccataaatttaataggtgtgcaaccttttctgaccgtaccaaatactctagaaaagggtttatggtagactgggatgaggatgaacctccggtaagggctaacctttaccggaggtaa	MKNFVAKHAHKFNRCATFSDRTKYSRKGFMVDWDEDEPPVRANLYRR
ENTRYscaffold106_cov7510	fig|6666666.382665.peg.76	peg	ENTRYscaffold106_cov7510_32809_32351	32809	32351	-	hypothetical protein				atggctaagaaacccgctcaagctgctgttgttcaaaccaaagttgacccgaaacgtgaacgaaccattaaaaaccgtgaacgtcgtctggcggcacatctggctcgattcccagaagacaaggtagctaaagccgctcttggtaaagaaaagccggctcgtaagacccctaagaacaagggtgctttccccaagccggtgattcgaatcactgagtgtatgccagtgcctaccggtcgtaaagataaaaagactggtaaagctattaccaagccgggttctggctttgtaagctccaagcatgtgcaaggtaaggtacttaccttcggttctactgagcctctgtttgtggagaaggaaggcaagctgatccctaaccctgaaattaaagaggcttgg…	MAKKPAQAAVVQTKVDPKRERTIKNRERRLAAHLARFPEDKVAKAALGKEKPARKTPKNKGAFPKPVIRITECMPVPTGRKDKKTGKAITKPGSGFVSSKHVQGKVLTFGSTEPLFVEKEGKLIPNPEIKEAWEAYLAESVRATKRKRNASK
ENTRYscaffold106_cov7510	fig|6666666.382665.peg.77	peg	ENTRYscaffold106_cov7510_33349_32879	33349	32879	-	Ribonuclease HI (EC 3.1.26.4)			isu;CBSS-342610.3.peg.1536 isu;Ribonuclease_H	atgtataatatctttactgatggtgcttgtcgtggaaaccctggtgctgcttcttgggcctttgtggtctataactcctccggcgatgaagtaggtcataagagtggtatagacggtcttagcactaacaatgccatggagcttgaggcaattttatccgcactttgtcatgtagctaccaacgcagataaatataagtctgtaggtggcgttaccatccacactgactctgcgttttgtgtgaacgtagtaactcaatggatggacggctggcaagctaatggttggactaagaaatcccccggtccaataaaaaatctagaagtcattaagaaaatccataagtattggcacatttgtggtaatacggttggaaatgtacagctagcaaaagtggct…	MYNIFTDGACRGNPGAASWAFVVYNSSGDEVGHKSGIDGLSTNNAMELEAILSALCHVATNADKYKSVGGVTIHTDSAFCVNVVTQWMDGWQANGWTKKSPGPIKNLEVIKKIHKYWHICGNTVGNVQLAKVAGHSGVRGNERADELCNIALDTMK
ENTRYscaffold106_cov7510	fig|6666666.382665.peg.78	peg	ENTRYscaffold106_cov7510_33936_33418	33936	33418	-	hypothetical protein				atgattacagtaattatggctgttgccaaagtaggtaataaactgctatttggggataaatcaggttgtcttccttggggaagagtaaaagcagacctggaccattttgtgtatattactaaacccaaagagggtcgcacctttgtgtgttcttctagtacgtatagtacactaccacaaaaagcgcgcaagcgtctacaacccctaattattgcagaatctattacagatatctacccagatactaaatatgtaggtaatgtctctgatagggagttcgtaattctgggtggacgtaagcttattgaagaagcactaaaggttgccgatcatgtgatgatttctgagataggtaatcctccagaacctcaagaatcccatatctaccttagggatagt…	MITVIMAVAKVGNKLLFGDKSGCLPWGRVKADLDHFVYITKPKEGRTFVCSSSTYSTLPQKARKRLQPLIIAESITDIYPDTKYVGNVSDREFVILGGRKLIEEALKVADHVMISEIGNPPEPQESHIYLRDSTVAALANFELISSWWPFSIEIQEVTTKPYLRQAYCLSRN
ENTRYscaffold106_cov7510	fig|6666666.382665.peg.79	peg	ENTRYscaffold106_cov7510_35119_33998	35119	33998	-	Ribonucleotide reductase of class Ia (aerobic), beta subunit (EC 1.17.4.1)			isu;Ribonucleotide_reduction	atgagtctgcttaacttaaacaaagaaggaaaagactacctatttctaggagaacaactggggcttcaagactatattactgtaaaatatacacaactagaagaattagcacttcgtcaacgctcccagttttggctagagacagaaatcccgttgcataaggatattgcacagtggccagaactaccaaaagaatatcaagaactttgtattaagaaccttgcattccaagtactaggtgatagtcttgcgggacgtattcccggaacagtacttactgctctatgctctaacgaagaacttgagggcctaatagtccagattgggtattttgagagcctgcattctcgctcctatacccatattattaaatctgtaatgcctgatgcagaaaaggca…	MSLLNLNKEGKDYLFLGEQLGLQDYITVKYTQLEELALRQRSQFWLETEIPLHKDIAQWPELPKEYQELCIKNLAFQVLGDSLAGRIPGTVLTALCSNEELEGLIVQIGYFESLHSRSYTHIIKSVMPDAEKAIKDEIRNNPFVSRRVAPIAAVFDELYEKGLKYQLTRDTMGLVEKVTIEGELRILLIKAYFALYFLEAVLFYTSFAQNFGLANQDILQGIANILTLIIKDEFLHANADLAILGILAIEWPEEYAQVVASKYPEILAKEIMEIEAGWADYSLGDTVMVGLSAPILKKYSKFVMSEALKPLKITLKELEDAPKTNPIPWVDKFINLAALQVAPQETQILSYRVGAIEMESDEELQHTVDEWLK
ENTRYscaffold106_cov7510	fig|6666666.382665.peg.80	peg	ENTRYscaffold106_cov7510_37557_35308	37557	35308	-	hypothetical protein				atgatcaagcatattataaaaagaaatggtactactgaaccttttgaccccaagaagcttaatcaatgggctgaatgggcttgtgagggggaaaaagcttcatgggcagctattgcaggagcagctatcagcaatctgccagaatctgttacgtcctcggacctacaaaaggctctaattaacgcagcagaatcactaatcccaactgatttttcctatgatgtgcctgctaagaagctatttttagcacaacttagaaagtccgtacatggccaatactccccacccaacctactagcattcacaaaagagatggagaaatccaagaggtggcaaccattctccaagctatacacattagacgaaatgtgtgcatttgcagcacatatagatcatgat…	MIKHIIKRNGTTEPFDPKKLNQWAEWACEGEKASWAAIAGAAISNLPESVTSSDLQKALINAAESLIPTDFSYDVPAKKLFLAQLRKSVHGQYSPPNLLAFTKEMEKSKRWQPFSKLYTLDEMCAFAAHIDHDRDNLFTYGGLKQCADKYLLKDVNTGKTLETPQFMYMGMCMAIGISANGERNDWTIQEILDLYDEFTMHRVNIPTPPLIGLRTLDRGFASCCLITAGDSIDSLDAANSAVFKMTAARAGIGYLGSTRSTGDPVREGSFSHTGKLPFFRAVDRLTKALTQQSRGGSATVFYPFFDPEIVDLLNLKSQRVSEDKRIEFLDYALQDNPLLMELYSKDQDVKLVSLFESPELYEAFYSEDLVKFKQIYSSIKTNKTVPAKLLVHTYMQRRV…
ENTRYscaffold106_cov7510	fig|6666666.382665.peg.81	peg	ENTRYscaffold106_cov7510_37766_37554	37766	37554	-	hypothetical protein				atgttgctacgtctagattttttaacctctcaagctaggggtaagttctttaaagaaactgggcaattaaagcatgtagatattttctcctataggattaaatgtctaaaagacgatattgatgatggagcatcttcagctgtaaactacgcaatttttgtgtgggaagtaggctatacagggcttcctacaatcgattggataactaaatga	MLLRLDFLTSQARGKFFKETGQLKHVDIFSYRIKCLKDDIDDGASSAVNYAIFVWEVGYTGLPTIDWITK
ENTRYscaffold106_cov7510	fig|6666666.382665.peg.82	peg	ENTRYscaffold106_cov7510_38617_38222	38617	38222	-	hypothetical protein				atgaaaccatggattgctccatatattgatggtttcagctactacatatccccaaacaaacttaaagagcttgttgaaacagaagctattgaagtagttgctgtagaacaccttcgtgggcgtacttttggtgggcatctacctacagtggttttggctgatgagtgtcaaaacctgagtatggaagcgcttaagtgcttgacccaacgtttgggtcaagaaggacacttggtattaatgggtgatgttaagcagtgtgacttgcctagtgaatcccctttaaaggaactactaagtcgcctagaagcttatgaacgtagacctgttgctgtgtgcgaacttactactactgtacgttcccctactgccgagttcttctctgcattctgggattaa	MKPWIAPYIDGFSYYISPNKLKELVETEAIEVVAVEHLRGRTFGGHLPTVVLADECQNLSMEALKCLTQRLGQEGHLVLMGDVKQCDLPSESPLKELLSRLEAYERRPVAVCELTTTVRSPTAEFFSAFWD
ENTRYscaffold106_cov7510	fig|6666666.382665.peg.83	peg	ENTRYscaffold106_cov7510_39590_39384	39590	39384	-	hypothetical protein				ttgtaccaagaacccacctatataatggaagtggtgtctctgggtacggccctacatttcaatgggtatataccccttataacttccgatagggttgaattttctaaaatacttcaccaaatgctagaggaaactacacagaagaaatgggctctaattatttcagaagaaaagaatagggaacagattcttttagatgtggcctag	MYQEPTYIMEVVSLGTALHFNGYIPLITSDRVEFSKILHQMLEETTQKKWALIISEEKNREQILLDVA
ENTRYscaffold106_cov7510	fig|6666666.382665.peg.84	peg	ENTRYscaffold106_cov7510_39815_39937	39815	39937	+	hypothetical protein				atgtggatgccgggcagtggtgtacttcatccaaaacaagtagtccaaactacctccctaactagtgagcgtgcttatgcacagtttgtatattggctactactattggtgggtctaaattaa	MWMPGSGVLHPKQVVQTTSLTSERAYAQFVYWLLLLVGLN
ENTRYscaffold106_cov7510	fig|6666666.382665.peg.85	peg	ENTRYscaffold106_cov7510_40075_40200	40075	40200	+	hypothetical protein				atggttttaccaaacccaggtattgcattaacaatgcccagtctaactaggaggcctacagcaggatattctaaaaataggttgcgctacaactcttgggactcccttaaggtaaagctaggctaa	MVLPNPGIALTMPSLTRRPTAGYSKNRLRYNSWDSLKVKLG
ENTRYscaffold106_cov7510	fig|6666666.382665.peg.86	peg	ENTRYscaffold106_cov7510_40499_40350	40499	40350	-	hypothetical protein				atgcaagaagaaactttaaaaaagagaaaaatagtaatctccgatcaggtatatatgaagttgacagatgaagagtaccagcaatgcttagacttgctaaccttcatcttacctaaacaaaatcctaatcagaaattccaaccagtatag	MQEETLKKRKIVISDQVYMKLTDEEYQQCLDLLTFILPKQNPNQKFQPV
ENTRYscaffold106_cov7510	fig|6666666.382665.peg.87	peg	ENTRYscaffold106_cov7510_40630_40481	40630	40481	-	hypothetical protein				atgttctttaaaataccagaaggtggcctacaacgcgttatagcctccagatactataacttcgtaaggatagttaagctagggccaatgtgttatatggctttagatttcggagacgaatacgagaaaacatgcaagaagaaactttaa	MFFKIPEGGLQRVIASRYYNFVRIVKLGPMCYMALDFGDEYEKTCKKKL
ENTRYscaffold106_cov7510	fig|6666666.382665.peg.88	peg	ENTRYscaffold106_cov7510_40987_40853	40987	40853	-	hypothetical protein				atgatggataagtttataggggggttactccccctttttcctatgagaaaattcgaacatttagaaaaggttggtactaagacttttatatatacacattttgataagtatatattagatgatacctctctatag	MMDKFIGGLLPLFPMRKFEHLEKVGTKTFIYTHFDKYILDDTSL
ENTRYscaffold106_cov7510	fig|6666666.382665.peg.89	peg	ENTRYscaffold106_cov7510_43392_40984	43392	40984	-	hypothetical protein				atgaccaaagtacctaagattgctattgtagataaaacacctaatcgtcagaattattctaatgtttattttggtgggactataccagtagatgtttatcatctatgttctgacactacgatcaaaaaaccaaccaaaaagaatattgatattgtctttgacccctcagattatgattttgtgatcttagtcggctcagaggcacttaaagaatactgtaaagtaaccagtgttacagattacactgggatgattgccccgcctaaagttcctgtggcaaatactaaatttattgcctctatttcaccagcggtaatcgcatttaggccagaaaataaaccggtactggaaaaaactgtatctcgtatcagaagtctcattaccaatggtgtagtaagg…	MTKVPKIAIVDKTPNRQNYSNVYFGGTIPVDVYHLCSDTTIKKPTKKNIDIVFDPSDYDFVILVGSEALKEYCKVTSVTDYTGMIAPPKVPVANTKFIASISPAVIAFRPENKPVLEKTVSRIRSLITNGVVRAEGDWQGITEYSIAKEYLEGVVHRAETKEVAAVAMDSETTALYARKGFPLGLCFCDTPGVGRYIHADLFDQVLIDLVQRIIDSPAEIVFHNLKFDQHWFEYHFSIDFNKAYREGRMHDTMLQHYTLDERSGTHGLKSLAIDYTDMGDYDFELEEFKKTYCTVHGMKQEDFTYDLIPWDVIKIYAAKDPDATLRLHQKFLPLIRKNNQLNSLYTNILIPGCRFLQKLESRGVPFSVSRLREASSVVTEHIREAQEHIYTFDSVNKYE…
ENTRYscaffold106_cov7510	fig|6666666.382665.peg.90	peg	ENTRYscaffold106_cov7510_43838_43683	43838	43683	-	hypothetical protein				atgtactctgatgttaaacccaaatacttagcatatcccgatggtgctcagataccattttatccagctaggtccttgcatggagtcactgttcttgtagagggtatatttgacgttgctaatcttatggataaaggactagactttgcaacttag	MYSDVKPKYLAYPDGAQIPFYPARSLHGVTVLVEGIFDVANLMDKGLDFAT
ENTRYscaffold106_cov7510	fig|6666666.382665.peg.91	peg	ENTRYscaffold106_cov7510_44000_43845	44000	43845	-	hypothetical protein				ttgccagaatctctggagccttttgataaagatttcaggaatatttcggcgaatacctacaagaaacttggggcttttactcattctaactggttggggcgcctgtgttttcctatagtggacaatgttacaggtaatacctgcgcagtactatag	MPESLEPFDKDFRNISANTYKKLGAFTHSNWLGRLCFPIVDNVTGNTCAVL
ENTRYscaffold106_cov7510	fig|6666666.382665.peg.92	peg	ENTRYscaffold106_cov7510_44165_44049	44165	44049	-	hypothetical protein				atgtatatcgataaggagttgggagtttatcattgctactcttgtgggtttaaaggtaaatctatttatgagtatttaggtgtagaaacacctaaggtatctccgtttattgcctag	MYIDKELGVYHCYSCGFKGKSIYEYLGVETPKVSPFIA
ENTRYscaffold106_cov7510	fig|6666666.382665.peg.93	peg	ENTRYscaffold106_cov7510_44509_44363	44509	44363	-	hypothetical protein				atggctttcactatttccaagatggaagagataataactctaacagcagctaaacttcgtaacttacccgctggactaaaatttaattcccatatggcatgggagtatatgaaactaattccacagagtacaatagtagaatcttag	MAFTISKMEEIITLTAAKLRNLPAGLKFNSHMAWEYMKLIPQSTIVES
ENTRYscaffold106_cov7510	fig|6666666.382665.peg.94	peg	ENTRYscaffold106_cov7510_44899_44534	44899	44534	-	hypothetical protein				atggaccaattgaagctacaggaaaatacccccactagagatacctacagagagtttgagcagtaccttaaaaagaactgtaagcagacactcccagtagttgtagtggatgatagaaatatgaaagtatctactgtggatttatcaatggcatcgctaaaagttaaatatggtgacttagtaaccacagctatagtggactatgtaaaccagttgacattagagggtgtaaagcagttagacaaattagattggaaagtacagatgcatctagctaccatgctaaaaaatactattgctagaaagtataaagtactggtagtatccccatatcaagtagacgagactggagctactagactgtag	MDQLKLQENTPTRDTYREFEQYLKKNCKQTLPVVVVDDRNMKVSTVDLSMASLKVKYGDLVTTAIVDYVNQLTLEGVKQLDKLDWKVQMHLATMLKNTIARKYKVLVVSPYQVDETGATRL
ENTRYscaffold106_cov7510	fig|6666666.382665.peg.95	peg	ENTRYscaffold106_cov7510_44963_45115	44963	45115	+	hypothetical protein				atggtttatagtaccatttctaagagccataaagcgtattccacatgtgctctaccaaaatctttggtaggtttcttccgcagtcatttcaattgtgtagtatggtgctattttacctatctgcaaatggtgagagcatatattggcgcatag	MVYSTISKSHKAYSTCALPKSLVGFFRSHFNCVVWCYFTYLQMVRAYIGA
ENTRYscaffold106_cov7510	fig|6666666.382665.peg.96	peg	ENTRYscaffold106_cov7510_45313_45221	45313	45221	-	hypothetical protein				atgcaagtagaagaagaaatagatagtaacgataaagtattctatggcgatgaaatttctatgttttccagtgaggaagagactcaaatttag	MQVEEEIDSNDKVFYGDEISMFSSEEETQI
ENTRYscaffold106_cov7510	fig|6666666.382665.peg.97	peg	ENTRYscaffold106_cov7510_45936_45820	45936	45820	-	hypothetical protein				atgaccatcgctgaactggtagaagctaccggtaaggctgagcgctccgttaagagcatgctgacccgccgtggcctgtctgctgctgactatgatggtgctgctaaaaaggcttag	MTIAELVEATGKAERSVKSMLTRRGLSAADYDGAAKKA
ENTRYscaffold106_cov7510	fig|6666666.382665.peg.98	peg	ENTRYscaffold106_cov7510_46521_45961	46521	45961	-	hypothetical protein				atggctaagaagtggaccgaagaatcaaccaataccctgttcagcgcagttgaaggcatgggcgtagtttccaaggcagttgttgtagagctggccgaaaagctagaaactaccccgcgttccgtaagctccaagctgcgtaaagctggtattgaagtagagtccctgtctgttcaaaagactgcctggaccccagagcagaccgctgaactgcattccgtactggaagccaaccccggcgtgttcacctacgctgaactggctgctcaactgtcctttgaagtaggtgctcgtaccgtacagggtaaggttctgtccgaagaactgaccggtctggttaaggctactcctaagaaggaagttgttcgtacttataccgctgacgaagaagctgtattt…	MAKKWTEESTNTLFSAVEGMGVVSKAVVVELAEKLETTPRSVSSKLRKAGIEVESLSVQKTAWTPEQTAELHSVLEANPGVFTYAELAAQLSFEVGARTVQGKVLSEELTGLVKATPKKEVVRTYTADEEAVFVEMANEGASIDSIAAALNRTLPQVRGKALSLHREGRITAIPKQEASNRKAAAD
ENTRYscaffold106_cov7510	fig|6666666.382665.peg.99	peg	ENTRYscaffold106_cov7510_47305_46514	47305	46514	-	hypothetical protein				atgaaaatacttccaccaaccaattgccctagctgcggctctatactggagttttcacactctgatatagctatcacaataacttgtccaaactacttggactgcccagctcagacaggtaaaagattggaaaaattctgcaaagccctatctataaaaggattcggcccagcaacattggccaaacttccggcaacaactgttcctgaatttcttggtctgactatcgaaagttttttaaatgcaggtttttcagacctcatggctaataagctacactcagaactattagataagacgaccaagatgccaatggataaattccttgaaggcttagccattgctggctttggtgctactgcctcaaaaactttagctgctaaagccagttccttggcc…	MKILPPTNCPSCGSILEFSHSDIAITITCPNYLDCPAQTGKRLEKFCKALSIKGFGPATLAKLPATTVPEFLGLTIESFLNAGFSDLMANKLHSELLDKTTKMPMDKFLEGLAIAGFGATASKTLAAKASSLAEAFTIKDVVSPRLTGLLQEFGFDNPWIFDLEDRVVTTNIVTQGTVPSDSPMVSNGTVVITGSLKNFKNRNEAKSYLNSLGFEVKDSVTKATTFLICEDETKQNSSSYKKAMQLGINIGSIDDLVERITNG
ENTRYscaffold106_cov7510	fig|6666666.382665.peg.100	peg	ENTRYscaffold106_cov7510_48453_47488	48453	47488	-	DNA ligase (NAD(+)) (EC 6.5.1.2)				atgaattcagaaatagaaaaactgattaaataccaccaagagcagtatgctaaaggtactccagaaatttctgaccaagagtacgatttactcgttggtatttatgacgcagagaaaaatataggccccactggggatgttccgcttacctacccaatgtactcactacaaaaagtatatccaaaacgtggggataaagtacctaccacctgtaagggtgtagaacttgtagagtcaccaaagtacgatggcaatgctattgaactagtttatataaatggggtatttcatagggccacaactcgtggagatggggttaaaggtcaagatgtaaccgataaggccagactgctacctattcctaactttatttggaataataaaggtgttgtccaggtc…	MNSEIEKLIKYHQEQYAKGTPEISDQEYDLLVGIYDAEKNIGPTGDVPLTYPMYSLQKVYPKRGDKVPTTCKGVELVESPKYDGNAIELVYINGVFHRATTRGDGVKGQDVTDKARLLPIPNFIWNNKGVVQVTGEVVATKITPNARNIVSGKLVSEKDLSEAKKVFIEHEVVFVAYGVKPSLNDSYKADMAALDLYGFDVAINRPYEGHAPTDGVVFRVNDNKLFESLGYTSKFPRGAYAVKEDDPPVETTLLDVIWQVGATGKVTPVAILEPVDIKGTTITRATLNNISFINALELEIGCKVAIIRAGDIIPKVVGRVD
ENTRYscaffold106_cov7510	fig|6666666.382665.peg.101	peg	ENTRYscaffold106_cov7510_49002_48736	49002	48736	-	hypothetical protein				atgcgtttcagcgatcttaaagcaaaaactattgaaatggacgagttctttctggacatgtttgttaatggtaagaaatcctttattcaggctaccgtaacccccggtaaaactgagcctcaaattactgagaaactacgcaagcaactggcagatgctttgggtggcaaacctcatgtagtagtctatgaccgtactaacgaacgagtatttgctgttcagccacgtttcgtgagcaatatacagccgcttaactcagtattctaa	MRFSDLKAKTIEMDEFFLDMFVNGKKSFIQATVTPGKTEPQITEKLRKQLADALGGKPHVVVYDRTNERVFAVQPRFVSNIQPLNSVF
ENTRYscaffold106_cov7510	fig|6666666.382665.peg.102	peg	ENTRYscaffold106_cov7510_49422_49027	49422	49027	-	hypothetical protein				atgtctaaacctgctcctatcactgatgctctgcgtgaagaagttatcgccgcttatgtggaaactattgaaggctacccagaggaagaacgtcctaaggtaactatggaagtagttaattctatcgcccaagagttcagtctcaccccaaatagcgcccgagttattttgactaatgccggtgtctacatcctgaaaaaggtagaacctaaagctgcggcagcttctggtggtactggtgcccgtgtaaacaaagaaagcgcccacaaggctctggtagctgctctggaggctatcggtaccgaagatgtggatatggaagttgtaaccaaactgaccggtaaagctgctcagtatttggcaacctgcatccagaacggcgatttcaacaagtaa	MSKPAPITDALREEVIAAYVETIEGYPEEERPKVTMEVVNSIAQEFSLTPNSARVILTNAGVYILKKVEPKAAAASGGTGARVNKESAHKALVAALEAIGTEDVDMEVVTKLTGKAAQYLATCIQNGDFNK
ENTRYscaffold106_cov7510	fig|6666666.382665.peg.103	peg	ENTRYscaffold106_cov7510_49811_49509	49811	49509	-	hypothetical protein				atgaaactttcaaaggacgagttaaacgaactgtttgtatatgatgaaagttctccaacttgccttcgttggagaaccaacgaatatggtactgccggtagtgtggcaggatatcatgtaaatcccagtacaaacccctacatatttatgtacgggtcaaaagtagctgtagccctcattgtctgggtaatgcatgatagagtactggataagcacaaagctctagctccgaaggatggagatatgcgcaattgtcgtataagtaatatacaggaagtagtgctgtaccagtatccatattaa	MKLSKDELNELFVYDESSPTCLRWRTNEYGTAGSVAGYHVNPSTNPYIFMYGSKVAVALIVWVMHDRVLDKHKALAPKDGDMRNCRISNIQEVVLYQYPY
ENTRYscaffold106_cov7510	fig|6666666.382665.peg.104	peg	ENTRYscaffold106_cov7510_50507_49815	50507	49815	-	hypothetical protein				atggcccgtggacctaaacaagactacaatgaagctctaatccctacagtaatcaaaatgctggaggatggagccactaagaaagctgcgtgtgaaacgcttggtatcgcgtataataccaagcgtttggcagatattattgagaagtatcaatctgacaaggaagagtctgctgcacgtcgtaagcagaaacgtggtacaccaatccaaggtgtagaattggaaaatatcatcgaaggttatcttgttcttgaccttagttttgaccacctgagtaagcgtttctaccgaccagtagaagccattcgtatggctctatggcgttgtggtgcgctcctgaaaacccaagaaaaacctaacccactgtggccatcccaaatgccagatgaatgctataaa…	MARGPKQDYNEALIPTVIKMLEDGATKKAACETLGIAYNTKRLADIIEKYQSDKEESAARRKQKRGTPIQGVELENIIEGYLVLDLSFDHLSKRFYRPVEAIRMALWRCGALLKTQEKPNPLWPSQMPDECYKHGEADEFSIGQLVWVAGYGCLGEVRKYHGNGQYRVYLMDRDLHRNVNFNWWDLGDLSHLEKLGVNLRQLGGVMDADEIKEILYETMRKARMTANRRD
ENTRYscaffold106_cov7510	fig|6666666.382665.peg.105	peg	ENTRYscaffold106_cov7510_50928_50575	50928	50575	-	hypothetical protein				atgaaagtattagtactgtttgaggaaatccctgagtcctcaatgcttatgcttattgatatgacggcagaagaatttgccgaactcagcccagctcatggaaattatctgggtagttatttttccccagatgagaaaaatgtaatcaatcaggcactatgtcgctggaattttgctctgcaatttttacaatatcctgaaggagtcttgactaagaatgacaaggaatggatggagcaaagtgatgtagaccatagttggtttaaccgttttgaagggcgagtactgcaactcacagatatgcatactgcgggtaaattcgatgccttcattaatactggattggtaatgtaa	MKVLVLFEEIPESSMLMLIDMTAEEFAELSPAHGNYLGSYFSPDEKNVINQALCRWNFALQFLQYPEGVLTKNDKEWMEQSDVDHSWFNRFEGRVLQLTDMHTAGKFDAFINTGLVM
ENTRYscaffold106_cov7510	fig|6666666.382665.peg.106	peg	ENTRYscaffold106_cov7510_51179_50928	51179	50928	-	hypothetical protein				atgaagaaaggtagcacagatatccacacgctccgtacacgttggatggaccaaattaaggcaactcatacaactagccttaatctatctcgtaagcagaagcgtatttcaggtcgtgctggccgagtagcgtggaagattatgcaactagagctagcatccctatgtcgtttacgccatctccgtattccagtagcacgacctactacaccgcctgataccttttccattggttatggagttaataaataa	MKKGSTDIHTLRTRWMDQIKATHTTSLNLSRKQKRISGRAGRVAWKIMQLELASLCRLRHLRIPVARPTTPPDTFSIGYGVNK
ENTRYscaffold106_cov7510	fig|6666666.382665.peg.107	peg	ENTRYscaffold106_cov7510_51352_51179	51352	51179	-	hypothetical protein				atgaaacataaaactgaactgcttgatttgcttgaccgttggtttgcagagattgattttcaagagggtaagatttctgccactattgagcgaacccctaaaaaggttagtagtagtgttggtggtagagcacgaagagtggctgtaaagcttattaacctaggagtaaattaa	MKHKTELLDLLDRWFAEIDFQEGKISATIERTPKKVSSSVGGRARRVAVKLINLGVN
ENTRYscaffold106_cov7510	fig|6666666.382665.peg.108	peg	ENTRYscaffold106_cov7510_54459_51535	54459	51535	-	hypothetical protein				atgttctctatacttgcaccaagattagtgcgtaagtacataagaacttccgataactcaatgcgggaggaatatgtaccagtctcccatgtacctaacttcactaaaagcttgacgtctaccttcaagctggaggatggtgcaccagtcccattcctactgaaagcagaatctggtgatctgcgtaagcgattctattacgaagtagttcaccaagaaaatccagacagcattaaatcagctgtcaaattcctaaagaaaccgcataataacccagaactgcttatggttgtggggcaaaagaaagttggtcaagaaacgttagtaccacgtactaaggtagcttttgatagccataatgctaagtttaaacttattgcatttgatattgactcctgg…	MFSILAPRLVRKYIRTSDNSMREEYVPVSHVPNFTKSLTSTFKLEDGAPVPFLLKAESGDLRKRFYYEVVHQENPDSIKSAVKFLKKPHNNPELLMVVGQKKVGQETLVPRTKVAFDSHNAKFKLIAFDIDSWVDMSAPNPTDLEAVGKYIVSLLHSEFPTFFPETMGHIVLASSSAGISSGIRAHFYFINEQELTGGQVRFLIDQINGKLPGLLDNTTYSPARILITAPPVLNGLADPFSDKPRLYYTFGCSTTIPESIEAALEATEYEELNKNHLEILAKLEGVPVVGNPNINTAIAQLPMNLQRKCLSIVDGKVTDNMYIKTVHTLYFDALQEGIDIQDFERNILTPMLRDYANRHGSAKKVKDYLHNGFRFAVARSIADVARNVSFPKENKWKHQ…
ENTRYscaffold106_cov7510	fig|6666666.382665.peg.109	peg	ENTRYscaffold106_cov7510_55517_55374	55517	55374	-	hypothetical protein				ttgtttagccagaaaaagaatctttgtagtagtggggataaagctgtgaggcggaaccttggaggaggttcatgctatagggtcacacccagctccgtcatgacgccaatggtcgctcaaaggccagaagctcacatactttag	MFSQKKNLCSSGDKAVRRNLGGGSCYRVTPSSVMTPMVAQRPEAHIL
ENTRYscaffold106_cov7510	fig|6666666.382665.peg.110	peg	ENTRYscaffold106_cov7510_55639_55764	55639	55764	+	hypothetical protein				gtgttttcaggaggcaacacacatcaagtactaatgagtgctggtacctacgacactgaccacgtattgtggctagctagggaaacccctagtaataccgacttttcgaagaaacttttccaatag	MFSGGNTHQVLMSAGTYDTDHVLWLARETPSNTDFSKKLFQ
ENTRYscaffold106_cov7510	fig|6666666.382665.peg.111	peg	ENTRYscaffold106_cov7510_56145_56029	56145	56029	-	hypothetical protein				atgacctcccctactctggtagctgccttatttaccgctttaatgaactttgagtcatcccaatgttctagtttaccgcttctctttgcaatcatttatacctccttaattgcgtaa	MTSPTLVAALFTALMNFESSQCSSLPLLFAIIYTSLIA
ENTRYscaffold106_cov7510	fig|6666666.382665.peg.112	peg	ENTRYscaffold106_cov7510_56213_57919	56213	57919	+	Ribonucleotide reductase of class III (anaerobic), large subunit (EC 1.17.4.2)			isu;Ribonucleotide_reduction	atggttgcactcccactacttggctacgccaagactgcggaaagttatgcacaatacagggcttataagaaagagttcggtggcatgcttatggaggtctgggaaaaaactcaaaaagctctggcatatggagataaaagtaatgctaatgtggactctctaatcattagctcaaaacagtccctagtacgtgggtatgtaagcaaggagctatacaagcataacttcttgacacaagaggagcaagaagcaattaataatgggtacatctatatccatgatttggaccaactcttatatccacaaataaactgttgcttgtttgatgtaggtaatgtaatgaaaggcggctttgagatggccaatacgaagtacacggaacctcaatcactgcgtaca…	MVALPLLGYAKTAESYAQYRAYKKEFGGMLMEVWEKTQKALAYGDKSNANVDSLIISSKQSLVRGYVSKELYKHNFLTQEEQEAINNGYIYIHDLDQLLYPQINCCLFDVGNVMKGGFEMANTKYTEPQSLRTALQLISDIVLCASSQQFGGFTVPELDKVLVPYYEKSFKRHLDDAHRWGIKGAQLYALEKTEDELKQGLQAFSLKTNTIPSSRGDFAFTTVTFGLLDNPETAEIQKRIAIAILEDRMAPAVPPVFPKLVYLYNEETNHEDLFDLAIECSCKCLYPDFLSLSGEGYVADMYRKHGKAVSPMGCRAFLSEGCGSFIGRANIGAVSLNLPMIYMQEGDFYANLAHYLLMIRLLLIKRYEYVAKAPCSTNPLAFTQGGLMGGTKRPEEPIG…
ENTRYscaffold106_cov7510	fig|6666666.382665.peg.113	peg	ENTRYscaffold106_cov7510_58153_58377	58153	58377	+	hypothetical protein				ttgaatgttggggaaattaaggattgggttagttaccccgctacaaaatctttacatattcataacatcacggacgagagctttgaagaagctttaagtcttatacgttttacaaaatctctttactcgctcccaattatttgttattataatagggaaataagcgagggctccagattgttgttggaggctctatcaaccaaaacaatacttaccggagtttaa	MNVGEIKDWVSYPATKSLHIHNITDESFEEALSLIRFTKSLYSLPIICYYNREISEGSRLLLEALSTKTILTGV
ENTRYscaffold106_cov7510	fig|6666666.382665.peg.114	peg	ENTRYscaffold106_cov7510_58380_58844	58380	58844	+	hypothetical protein				atgaaaaaagttcttatcgcaatcgcatttatgtccgccagcgctgtagcttcacctgcactggtgtattacccgcaagcccaaggcgtacaagcagtatatgacaatgtttatgtcgggtactctgctaaaggcgtagatgagaccaccacaacctctcgtacctgtggtggaagcatctgcactgatgttgagcgggattggttcaactacaacctacaagtaggtgctgtatcttacacagattatggagtttacccatttgcaggtctgacttatagcaagcgcaatagtcatgaagacaagtttaaggatggaattctccagcaacaatataaccattctgacaactcagtaggttttgaggctggagtaatgtatgagttctaccctcatgct…	MKKVLIAIAFMSASAVASPALVYYPQAQGVQAVYDNVYVGYSAKGVDETTTTSRTCGGSICTDVERDWFNYNLQVGAVSYTDYGVYPFAGLTYSKRNSHEDKFKDGILQQQYNHSDNSVGFEAGVMYEFYPHAIAALKFTTEYEEVQFGLGFRF
ENTRYscaffold106_cov7510	fig|6666666.382665.peg.115	peg	ENTRYscaffold106_cov7510_59180_59455	59180	59455	+	hypothetical protein				atggtatttatacgatggaatgacggttggtgggaacctctgccctatacaggtatggaacatgaagccctttacacttgggataactccaataacttttcctaccagcaaaatctagatgtgtttaactactatagaaatagttacggactatctagatactctaatgggttatttatacctagaagaagagttaatggggccaaccaagtagaccctaatgcgtatgtaacacacgttagagtactagagttagttggactagatgtatactag	MVFIRWNDGWWEPLPYTGMEHEALYTWDNSNNFSYQQNLDVFNYYRNSYGLSRYSNGLFIPRRRVNGANQVDPNAYVTHVRVLELVGLDVY
ENTRYscaffold106_cov7510	fig|6666666.382665.peg.116	peg	ENTRYscaffold106_cov7510_60462_60629	60462	60629	+	hypothetical protein				atgcggaaagcttcactggggcattcagagctagcgagaatactagacaggtacactagatatgtttacacccaggggataagtttatcctataggaaaatgaatctggtgttaaaccaacccaacaacagtacttcccctaggcagcaggtattattcactacctag	MRKASLGHSELARILDRYTRYVYTQGISLSYRKMNLVLNQPNNSTSPRQQVLFTT
ENTRYscaffold106_cov7510	fig|6666666.382665.peg.117	peg	ENTRYscaffold106_cov7510_60837_61031	60837	61031	+	hypothetical protein				atgaaaatcggaattgattcggtagtacaaataaagtttttagaagtaacaccaacaccgcaaaacccagagtctatggatataaattatacctactctatcgtcaagtacggagagcaggataaaaagttcggtacgaatcttggcgatgcaatagtaaataaactcgacatcatattaaatgaaggaatctaa	MKIGIDSVVQIKFLEVTPTPQNPESMDINYTYSIVKYGEQDKKFGTNLGDAIVNKLDIILNEGI
ENTRYscaffold106_cov7510	fig|6666666.382665.peg.118	peg	ENTRYscaffold106_cov7510_61033_61353	61033	61353	+	hypothetical protein				atgactgaacaagttaaacaagacgtagtagacctgggtgaacattacttccacgtaggtaatgctagtgtggctaaagttactggctttattactgatgaacgtcttacccttgacgttgcggtaagtgctaactgcattccagtagctctggcagaagatcgtgacgaagaaacagaagaaaatcttcaggcaatgcgtgaccaaggcgctgatatgatggtagagtatctgaaaaaattcatcgcagaaaatggtggtgaagtttctgatggtgattttaagtatattggccaagaacttaaatctgttactgaatga	MTEQVKQDVVDLGEHYFHVGNASVAKVTGFITDERLTLDVAVSANCIPVALAEDRDEETEENLQAMRDQGADMMVEYLKKFIAENGGEVSDGDFKYIGQELKSVTE
ENTRYscaffold106_cov7510	fig|6666666.382665.peg.119	peg	ENTRYscaffold106_cov7510_61350_61778	61350	61778	+	Phage endonuclease				atgacacgagtcaacacaattgacccaactctcttgttagaccaacatctgacaagagagtatcaggaaataacaagagtaagtactctagctaggccctatacccctaaagataaggtgccaaaggcatatactttgggtactgggcatgtaatattcttttatgataagggagaattcttacgtaaaagatgtgaactattatatgctgaatgtgtacgtaggggtttcaatgtagagtacaaagagtatcgtgcccatcctaatggcatgaataaggactggcagccttctatgtctgatcatcttgtaaatctgcaaagattacaggaaaaattagatatgaaaccagactggtacaggtatttgcgggaagatttaaatgacccgcatcactat…	MTRVNTIDPTLLLDQHLTREYQEITRVSTLARPYTPKDKVPKAYTLGTGHVIFFYDKGEFLRKRCELLYAECVRRGFNVEYKEYRAHPNGMNKDWQPSMSDHLVNLQRLQEKLDMKPDWYRYLREDLNDPHHYQNLPLLVPL
ENTRYscaffold106_cov7510	fig|6666666.382665.rna.1	rna	ENTRYscaffold106_cov7510_62233_62317	62233	62317	+	tRNA-Pseudo-GTA				ggatgttttgagcagcatggtgagcttcagcgggctgtaaccccgtggtcctagtggcctgtaggttcgaatcctacaacatcca
ENTRYscaffold106_cov7510	fig|6666666.382665.rna.2	rna	ENTRYscaffold106_cov7510_62328_62399	62328	62399	+	tRNA-Trp-CCA				aggaacgtagtgtaacggcaacatgcaggtctccaaaaccttgcgttctaggttcgaatcctagcgtttctg
ENTRYscaffold106_cov7510	fig|6666666.382665.rna.3	rna	ENTRYscaffold106_cov7510_62409_62481	62409	62481	+	tRNA-Lys-CTT				agaccactaacttaatggttagagtacccgcctcttaagcggaaggttctgagttcgagtctcaggtggtcta
ENTRYscaffold106_cov7510	fig|6666666.382665.rna.4	rna	ENTRYscaffold106_cov7510_62662_62732	62662	62732	+	tRNA-Val-TAC				gctcggttattttaacgggagaatacttcccttacaaggaagaggagttggttcgattccaacactgagta
ENTRYscaffold106_cov7510	fig|6666666.382665.rna.5	rna	ENTRYscaffold106_cov7510_62742_62814	62742	62814	+	tRNA-Gln-TTG				tgagacgttgtgtaattggttagcacatgtgactttgactcacatagttagggttcgagcccctacgtctctg
ENTRYscaffold106_cov7510	fig|6666666.382665.rna.6	rna	ENTRYscaffold106_cov7510_62876_62949	62876	62949	+	tRNA-Asn-GTT				gggttagaagcacatatggtatgtgcggtcgcctgttaagcgaatggtagaaggttcgagtccttcctggcccg
ENTRYscaffold106_cov7510	fig|6666666.382665.peg.120	peg	ENTRYscaffold106_cov7510_63020_63190	63020	63190	+	hypothetical protein				atgagcaaactttgtaggcttggtgaagcaagtgctgtaaagcaatctaggaagatgcgtcagcgcaaacaaatgcgtctactgatagataagtatatcacggatccagaagtaaataaggaattccacgacttatttaacaaagtatgtaagacttggtacaactattaa	MSKLCRLGEASAVKQSRKMRQRKQMRLLIDKYITDPEVNKEFHDLFNKVCKTWYNY
ENTRYscaffold106_cov7510	fig|6666666.382665.rna.7	rna	ENTRYscaffold106_cov7510_63192_63264	63192	63264	+	tRNA-Lys-TTT				gcgtcactaattcaatggttagaatatccgacttttaatcggaaggctgtaggttcgagtcctacgtggcgta
ENTRYscaffold106_cov7510	fig|6666666.382665.rna.8	rna	ENTRYscaffold106_cov7510_63353_63424	63353	63424	+	tRNA-Glu-TTC				actgggttggagaagcggttatctcaacaccctttcaaggtgttgtcacgggttcgaatcccgtactcagta
ENTRYscaffold106_cov7510	fig|6666666.382665.rna.9	rna	ENTRYscaffold106_cov7510_63514_63585	63514	63585	+	tRNA-Arg-ACG				gctctgttagtttaatggacagaacacttcgctacggacgaagagatctgggttcgattcctagacggagta
ENTRYscaffold106_cov7510	fig|6666666.382665.rna.10	rna	ENTRYscaffold106_cov7510_63919_63992	63919	63992	+	tRNA-Pseudo-GTG				gtgggcataggttatgtctggttaaactccacgttgtgaccgtgggaaaatgggttcaaatcccattgctcacc
ENTRYscaffold106_cov7510	fig|6666666.382665.rna.11	rna	ENTRYscaffold106_cov7510_64060_64131	64060	64131	+	tRNA-Sup-CTA				ggggatgtagctcaatgggagagcagcggactctaaattcgccggttgtgggttcgagtcccatcatctcca
ENTRYscaffold106_cov7510	fig|6666666.382665.peg.121	peg	ENTRYscaffold106_cov7510_64149_64346	64149	64346	+	hypothetical protein				atgaaacagtctctttaccgtaaatttgaagaagagtttcaaagagaatttgaaaagtaccttaagtgccctaagtgcttgggaactggtaaattagacgataatgacggttttggttcctcgtacaacgaatgggactgggactgtgacagttgtggtggagacgggattcgtaaaatccacccaatgtcaaaataa	MKQSLYRKFEEEFQREFEKYLKCPKCLGTGKLDDNDGFGSSYNEWDWDCDSCGGDGIRKIHPMSK
ENTRYscaffold106_cov7510	fig|6666666.382665.rna.12	rna	ENTRYscaffold106_cov7510_64355_64426	64355	64426	+	tRNA-Ala-TGC				ggggaattagtgataatggtagcactcctgacttgcactcaggtagcgagagttcgattctctcattctcca
ENTRYscaffold106_cov7510	fig|6666666.382665.rna.13	rna	ENTRYscaffold106_cov7510_64438_64509	64438	64509	+	tRNA-Pro-TGG				ctctgggtaggcaagtggtatgtcatctggtttgggaccagaaagtcgagtgttcgattcactctccagaga
ENTRYscaffold106_cov7510	fig|6666666.382665.rna.14	rna	ENTRYscaffold106_cov7510_64520_64589	64520	64589	+	tRNA-Pseudo-CAT				gcgcttgggaggtaaggtatctcactggtctcataagccagtagaagtgggttcgattcccacttgcgca
ENTRYscaffold106_cov7510	fig|6666666.382665.peg.122	peg	ENTRYscaffold106_cov7510_64830_64690	64830	64690	-	hypothetical protein				atgtacttccgaatagctactttcggtatcgctaggtgtctttcactaaaccccatcaatagcttctggcgtatagtctcaattataaattttgtccagcttaccttaatactgggacagaggaagggtagtgccctctga	MYFRIATFGIARCLSLNPINSFWRIVSIINFVQLTLILGQRKGSAL
ENTRYscaffold106_cov7510	fig|6666666.382665.rna.15	rna	ENTRYscaffold106_cov7510_64925_64998	64925	64998	+	tRNA-Leu-TAG				gcgtccgtgacggaattggcatacgtgctagatttagattctagattctgtgggttcgactcccaccgggcgta
ENTRYscaffold106_cov7510	fig|6666666.382665.rna.16	rna	ENTRYscaffold106_cov7510_65132_65206	65132	65206	+	tRNA-Met-CAT				agagggatagctccaacaggttagagcattcgtttcatacgcgaacgcgtgtcggttcgattccgactccctcta
ENTRYscaffold106_cov7510	fig|6666666.382665.rna.17	rna	ENTRYscaffold106_cov7510_65597_65670	65597	65670	+	tRNA-Pseudo-CAA				ggggaaatgacggaactggcatacgtgtcatcttcaaacggtgaattctctgggttcgactcccagtttcccta
ENTRYscaffold106_cov7510	fig|6666666.382665.rna.18	rna	ENTRYscaffold106_cov7510_65816_65887	65816	65887	+	tRNA-Phe-GAA				ggagctgtagctgaaatggattagtatctggttgaaacccagaagatgttggatcgttaccaaccggctcca
ENTRYscaffold106_cov7510	fig|6666666.382665.peg.123	peg	ENTRYscaffold106_cov7510_65918_66187	65918	66187	+	hypothetical protein				atgtcacaagagtttcataagcattgggtagatatttttaatacagtaccgtcctaccaagatccaattcaggaattggccaatagacttggtattgatcgtcaagaggctaaagtacaacacattaagtatatgacgactacagattctacagtctgtataatggcccgtaatgcttatgctacagcgtcccaattggctgaactaattgttggctatgataagcggtttgattgtgcagaagaagttttagatagtttagaagattaa	MSQEFHKHWVDIFNTVPSYQDPIQELANRLGIDRQEAKVQHIKYMTTTDSTVCIMARNAYATASQLAELIVGYDKRFDCAEEVLDSLED
ENTRYscaffold106_cov7510	fig|6666666.382665.rna.19	rna	ENTRYscaffold106_cov7510_66189_66260	66189	66260	+	tRNA-Gly-GCC				gcgtttatagtgttaatggtaacacgagaccttgccaaggtttaattatcggttcgagtccgattagacgct
ENTRYscaffold106_cov7510	fig|6666666.382665.rna.20	rna	ENTRYscaffold106_cov7510_66422_66493	66422	66493	+	tRNA-Asp-GTC				ggggatatagtatagtggtaattatacgcggctgtctaccgcatgacccgagttcgattctcggtatcctcg
ENTRYscaffold106_cov7510	fig|6666666.382665.rna.21	rna	ENTRYscaffold106_cov7510_66503_66575	66503	66575	+	tRNA-Asp-GTC				ggttccatcgtttatgtggataagatacctccctgtcacggaggagtacagggttcgaacccctgtgggaccg
ENTRYscaffold106_cov7510	fig|6666666.382665.rna.22	rna	ENTRYscaffold106_cov7510_66964_67035	66964	67035	+	tRNA-Ile-GAT				agtgtgttagctcaatggtggagcagtctcttgataagggaaaggttactggttcgagcccagtacgcacta
ENTRYscaffold106_cov7510	fig|6666666.382665.rna.23	rna	ENTRYscaffold106_cov7510_67043_67114	67043	67114	+	tRNA-Thr-GGT				gtttggttagtttaataggcaaaacaccgccttggtaaggcggaatcgcaggttcgactcctgcactgaaca
ENTRYscaffold106_cov7510	fig|6666666.382665.rna.24	rna	ENTRYscaffold106_cov7510_67297_67368	67297	67368	+	tRNA-Thr-TGT				gctctcaaagcattgctggcgatgcagttgccttgtaagcatctgaactaggttcgattcctagtgggagca
ENTRYscaffold106_cov7510	fig|6666666.382665.rna.25	rna	ENTRYscaffold106_cov7510_67378_67459	67378	67459	+	tRNA-Ser-GCT				ggaagattcgcataatggtattgcagcaggttgctaacctgtggaccgaaaggttctgtgagttcgaccctcacatcttcct
ENTRYscaffold106_cov7510	fig|6666666.382665.rna.26	rna	ENTRYscaffold106_cov7510_67469_67555	67469	67555	+	tRNA-Ser-GGA				ggaaggttcgcataatggtattgcagcagcttggaaagctgtagacacctaggtagggtcttgtgggttcgagtcccacaccttcct
ENTRYscaffold106_cov7510	fig|6666666.382665.peg.124	peg	ENTRYscaffold106_cov7510_68040_68279	68040	68279	+	hypothetical protein				atggatgaattgctaagtaggtatattgatattttaggcggggtgtcctcgtacaatggtcaagggccagacaaaacctctaatctacacctatgttggatgttggtccaaatttcttttatgtcagttaacgaccctaaagcccatagatggctagggtttgttcaaggtgttatggcctgcaaaggtcttattgacgtagatgaagaacgtgaactaactagaattatttttagttaa	MDELLSRYIDILGGVSSYNGQGPDKTSNLHLCWMLVQISFMSVNDPKAHRWLGFVQGVMACKGLIDVDEERELTRIIFS
ENTRYscaffold106_cov7510	fig|6666666.382665.rna.27	rna	ENTRYscaffold106_cov7510_68357_68429	68357	68429	+	tRNA-Met-CAT				ggccccatagcttaatggtcagagcgctcccctcataagggataggttaccggttcgagtccggttggggaca
ENTRYscaffold106_cov7510	fig|6666666.382665.peg.125	peg	ENTRYscaffold106_cov7510_68455_68613	68455	68613	+	hypothetical protein				atgtcttggcttctattttttattgctgtaggttttgcactgtggtatcgtaaactatatatcgaagctgagcgttcagcccacttctggattactgctacagaagagtggaaagaaaaattccacgaaattgttaaagaagttacaaacaagaaataa	MSWLLFFIAVGFALWYRKLYIEAERSAHFWITATEEWKEKFHEIVKEVTNKK
ENTRYscaffold106_cov7510	fig|6666666.382665.peg.126	peg	ENTRYscaffold106_cov7510_68709_69098	68709	69098	+	hypothetical protein				atgcgcaatattacagaagataccgtatacttcaattctgctctgcctacccaatacctttgtggtgttacttttgtatggcagtttgcaaaagattacggcgaaggtgaagtactggagactggtacttcctatgttccagagttttacttagataacttcactcagtcacttctacatgacctattctcttatgaagagtttccaccttatgaagaatttgtagaagaacattcccaagagcgaattgagttgcttgaacagtttgggtttcctcctgtcaagtatatcattgaagaaaaccaccgatatgctgctaagttgaatatgttgtttgctttccagcttgacgaaaccatgcgtatgcgagaggtacttatcaatggctaa	MRNITEDTVYFNSALPTQYLCGVTFVWQFAKDYGEGEVLETGTSYVPEFYLDNFTQSLLHDLFSYEEFPPYEEFVEEHSQERIELLEQFGFPPVKYIIEENHRYAAKLNMLFAFQLDETMRMREVLING
ENTRYscaffold106_cov7510	fig|6666666.382665.peg.127	peg	ENTRYscaffold106_cov7510_69091_69342	69091	69342	+	hypothetical protein				atggctaaaaagtggactactctggaacgtcttaaagatgacatgtgggaatatgaacgcgcattctttaaagaggatgattttcattgcttgattcgtcttatgtttcgacttggggcctgtgtagattttactcaaaatcgtgtgactttggaagtaggtatccataagctagtctttggtgctgaagatattattaaagctatgaagctggcaatggctcgtgcagaggagattgaacaaaatgcttga	MAKKWTTLERLKDDMWEYERAFFKEDDFHCLIRLMFRLGACVDFTQNRVTLEVGIHKLVFGAEDIIKAMKLAMARAEEIEQNA
ENTRYscaffold106_cov7510	fig|6666666.382665.peg.128	peg	ENTRYscaffold106_cov7510_69335_69445	69335	69445	+	hypothetical protein				atgcttgactattgccccatgtgtggttccgaggaactagaccacttcatgaacggtgatacctactgccaagaatgtgggtacactcacaacgaggatgatgacgaatga	MLDYCPMCGSEELDHFMNGDTYCQECGYTHNEDDDE
ENTRYscaffold106_cov7510	fig|6666666.382665.peg.129	peg	ENTRYscaffold106_cov7510_69442_69687	69442	69687	+	hypothetical protein				atgatatttattataggttggataatctcaggtattgttgtattttggctaatgagtgattatcctgcacattctagtaccgctgacaatactcagttaaaaatagatagtaaaacacttagagtattgctacgtattagtatgctactatttggtcccgcgtgggttattgtagcagttcttacggccatttggatgatactggagtgggcctacaaaactttttggagaaaatttactagatga	MIFIIGWIISGIVVFWLMSDYPAHSSTADNTQLKIDSKTLRVLLRISMLLFGPAWVIVAVLTAIWMILEWAYKTFWRKFTR
ENTRYscaffold106_cov7510	fig|6666666.382665.peg.130	peg	ENTRYscaffold106_cov7510_69684_70013	69684	70013	+	hypothetical protein				atgaaattagaaacttacgatgctggagaaccctgtggtggcgctgagctttgctgtggcatgtgtggtgcagtaatgtaccaagaccagcatgcaggaagtggtgaagaccatcacgtatgttctaataaagattgtggctatattttagcttgcagctttcaacaccaagatcctcctacaattgggattaacttcgggttttgcaggcccaatgcttatggcattgaccgtgcaaagttaatgatggttaaagacgatccctataatcataagtggtgtgtagtagaaggagccgacggtcaatttaggttatacgtccttaattga	MKLETYDAGEPCGGAELCCGMCGAVMYQDQHAGSGEDHHVCSNKDCGYILACSFQHQDPPTIGINFGFCRPNAYGIDRAKLMMVKDDPYNHKWCVVEGADGQFRLYVLN
ENTRYscaffold106_cov7510	fig|6666666.382665.peg.131	peg	ENTRYscaffold106_cov7510_70065_70205	70065	70205	+	hypothetical protein				atgaatttaatgtgtgaaaggagaactaaatgtcaagaactattcgtcgtaaaaatgggtgccatcatttctggcctgggcataatgcgtttaatccctattcctgtggatacaggggtattaaggttgaggacggggtag	MNLMCERRTKCQELFVVKMGAIISGLGIMRLIPIPVDTGVLRLRTG
ENTRYscaffold106_cov7510	fig|6666666.382665.peg.132	peg	ENTRYscaffold106_cov7510_70217_70498	70217	70498	+	hypothetical protein				gtgttcactcgtatccgtaaatcttggcaacttgtaatagactgggttcctctctcagagtttgtagaagctgaaaagaaagcttactatcaacgttggggtaggtttgagcatagggataaaaaagtactgcgtcagtattctaagaacatgaagcaggcctataacagggcaggccgtaatgagaagcgtaagcaactccataatctctttaaagaccctgaatcagattacctatttgaaactgaataccaaaaaggtattcgttgggattttgattga	MFTRIRKSWQLVIDWVPLSEFVEAEKKAYYQRWGRFEHRDKKVLRQYSKNMKQAYNRAGRNEKRKQLHNLFKDPESDYLFETEYQKGIRWDFD
ENTRYscaffold106_cov7510	fig|6666666.382665.rna.28	rna	ENTRYscaffold106_cov7510_70539_70612	70539	70612	+	tRNA-Leu-TAA				gctcccatgatggaattggcatacatactagacttaaaatctaggttctgtgggttcgaatcccactgggagta
ENTRYscaffold106_cov7510	fig|6666666.382665.rna.29	rna	ENTRYscaffold106_cov7510_70855_70926	70855	70926	+	tRNA-Arg-CCT				gttctcatagtttaatggatagaatgaccccctcctaaggggtaggtgctggttcgattccagctgggaata
ENTRYscaffold106_cov7510	fig|6666666.382665.rna.30	rna	ENTRYscaffold106_cov7510_71199_71271	71199	71271	+	tRNA-Arg-TCT				gctccattagtgtaataggacagcacacaatccttctaagtttggagaacgggttcgaatcctgtatggagta
ENTRYscaffold106_cov7510	fig|6666666.382665.peg.133	peg	ENTRYscaffold106_cov7510_71307_71648	71307	71648	+	hypothetical protein				atgcagaagcaaaatcttcaaatgccgatcggttctcaagtactggtcactactgataattggttctatgccccagatggccgctgctatcgagcagctactggaaagcttattgccattctagatgactcaatacttggtattaaaaccaatcgaaatagtacaaattggtatgtccaagttggcaatcttatgattgctggatgtcaggttcactacgccatgcggctagataaacctatggatacttcaaagtctatttgggactttcgagaagttgatggaaaggtagagcattttgaacgccctcatataatttataacgctggagataatgaatga	MQKQNLQMPIGSQVLVTTDNWFYAPDGRCYRAATGKLIAILDDSILGIKTNRNSTNWYVQVGNLMIAGCQVHYAMRLDKPMDTSKSIWDFREVDGKVEHFERPHIIYNAGDNE
ENTRYscaffold106_cov7510	fig|6666666.382665.peg.134	peg	ENTRYscaffold106_cov7510_71645_71986	71645	71986	+	hypothetical protein				atgactatcactgtagcacaaatgctttgtattggtaaagactgtggccttaccactgtatatgaagcttggtctcaagtacagtctcattgggatgctttcttcacctacgccaactttaacgaagaacaacgaatctttaataaagaaatgtatgatttgggtattctagaaatgaacccagacccaaacactcacggtatatatcgttggccagaagaagatattttgatcgacactatgctagagaagatgggggtcaaatacgaagaacccaattggagtgaagcagaccagcagcacttagatgatactaaagtggagtggcctgatggtatgtaa	MTITVAQMLCIGKDCGLTTVYEAWSQVQSHWDAFFTYANFNEEQRIFNKEMYDLGILEMNPDPNTHGIYRWPEEDILIDTMLEKMGVKYEEPNWSEADQQHLDDTKVEWPDGM
ENTRYscaffold106_cov7510	fig|6666666.382665.peg.135	peg	ENTRYscaffold106_cov7510_71976_72221	71976	72221	+	hypothetical protein				atggtatgtaaagactgtggagaacatatggaaggggacgggttttccgtcccggtacattgcccaaacgcagattataaacaatggtacgataaagaacctgatgctgaaccagtatactgtaacttcttcatagagtgcagctactgcaatagtactggtatgattgaatactttccgatagatggtgggcctatctatcactggatgaaacctaaaaagaagccttgcccgaggtgcagatga	MVCKDCGEHMEGDGFSVPVHCPNADYKQWYDKEPDAEPVYCNFFIECSYCNSTGMIEYFPIDGGPIYHWMKPKKKPCPRCR
ENTRYscaffold106_cov7510	fig|6666666.382665.peg.136	peg	ENTRYscaffold106_cov7510_72218_72406	72218	72406	+	hypothetical protein				atgaaagtattctgccataggtataagtggggtcatgatggaagaaggagaaagctattctctcttctaaactctggttcagccaaactattggaaaccaataaagatggctggctattcgatatagatagtaatatttatggtcttaatcgtaaaggccaaatctataaacgagtaaaagaaaattaa	MKVFCHRYKWGHDGRRRKLFSLLNSGSAKLLETNKDGWLFDIDSNIYGLNRKGQIYKRVKEN
ENTRYscaffold106_cov7510	fig|6666666.382665.peg.137	peg	ENTRYscaffold106_cov7510_72548_72859	72548	72859	+	Phage protein				atgtgtgagtgcaaatcctacaacaaggatataggatctgttgatgaggtaattttagagtcaccagacctatggctgtccgacggtagagatacaatatgcgtggatgcttgtattgcatctgtaatttccggtttgtggtcatcgggtctgcccacgttaaactgctgttgtgggcataacctagaaaacccgtcactggttatcccagcctctgagaatcctgaaagctatttcaaagcattgaaggttctagatagtagagactgggatatctataagtgggagcttgtaaagtacaagagttcgtaa	MCECKSYNKDIGSVDEVILESPDLWLSDGRDTICVDACIASVISGLWSSGLPTLNCCCGHNLENPSLVIPASENPESYFKALKVLDSRDWDIYKWELVKYKSS
ENTRYscaffold106_cov7510	fig|6666666.382665.peg.138	peg	ENTRYscaffold106_cov7510_72860_73198	72860	73198	+	hypothetical protein				atgaaaggtcttttcttagacgatgagcgtaaccctcaagatgcaacttggatgcagtaccctgaaaacattgaatgggtaatagtacgtactttttctgaatttgctaaagcgattcatagcacagcatttagtgttctatcttttgatcatgatattcaggacttttctaaaggtactgaaatgacagggtacgattgtctgaagttttactgtaattttattgatttgcaagatttacctctcccacaattagttgtggttcatagtatgaatccgataggtaaagtgaacattatgtcctattggaaaaattttctggaggttaaaatatcatga	MKGLFLDDERNPQDATWMQYPENIEWVIVRTFSEFAKAIHSTAFSVLSFDHDIQDFSKGTEMTGYDCLKFYCNFIDLQDLPLPQLVVVHSMNPIGKVNIMSYWKNFLEVKIS
ENTRYscaffold106_cov7510	fig|6666666.382665.peg.139	peg	ENTRYscaffold106_cov7510_73195_74226	73195	74226	+	Nicotinamide-nucleotide adenylyltransferase, NadR family (EC 2.7.7.1) / Ribosylnicotinamide kinase (EC 2.7.1.22)				atgactgtaggatttttaactggcaagttcgccccactacatacagggcacatctactttatcagcaaagctgctactatggttgataaactgtatgtagttcttagttatgatggtaaacgttttaaggatgacccacgtctatctttaaagaaccggctattgtggctcaaaactacttttaaagatctcccacatatccaagttatttatgtggatgaaacggagtgtagaccatatcctgatggttggaaagactgggcaggtaaagttaaactagcattggcttacgctgcgggcactaagacggaaaagatcagtaagatcttctcttccgaaccagagtacactgagggctataataaatattggcctgatgcagagcacgtagttattgat…	MTVGFLTGKFAPLHTGHIYFISKAATMVDKLYVVLSYDGKRFKDDPRLSLKNRLLWLKTTFKDLPHIQVIYVDETECRPYPDGWKDWAGKVKLALAYAAGTKTEKISKIFSSEPEYTEGYNKYWPDAEHVVIDAERKEVNISATEIRANPFKFWSYMPSIVRKHYVKKICIIGTESCGKTTLTKYLSKIYQTSWVEEYGRKFCEQDMCMDESLLQFDDYALIAARRYEDELQATKTANKVLFADTNAFVTNFYCKLYEGNTHPLVEEYELLEQYDLTLLLDSDVEWVADGLRVNKDRRKTDNLFRSMLTLRNTDNFGNLVRISGTYSERLEKAIKIIDEEFFK
ENTRYscaffold106_cov7510	fig|6666666.382665.peg.140	peg	ENTRYscaffold106_cov7510_74223_74900	74223	74900	+	hypothetical protein				atgatcctttataatgatatagcaacgcttcccaatgggcgtaaagcttatctagctgcaatgcttgccactattgtgggtctatccatctattggggtgatacttggtatggtatgctaagtgctttctctggtgtgatgtgtgtagttttggtggcagagaaacgactttctaactttgcttggggtcttatcaactgtgggttgtatggctttatttcctaccagaatggtttctatggtgatatgtctctaaactgggcagtgtatattcctttccagtttattgggttctatctatggaaccgaagtatgcaagaggaagtggaagtaacctctaagtctctggcatggtgggatattttaaatcttgcggtagctacaggtatggctgtatac…	MILYNDIATLPNGRKAYLAAMLATIVGLSIYWGDTWYGMLSAFSGVMCVVLVAEKRLSNFAWGLINCGLYGFISYQNGFYGDMSLNWAVYIPFQFIGFYLWNRSMQEEVEVTSKSLAWWDILNLAVATGMAVYLGHIILTDFGGNHPWLDSFNVVLSLVATVLMAKRYAEQWLCWILVNLSGIAMWVSATVSNQGEGVATLIMWSAFLLNSIYGYYRWKSTAEIN
ENTRYscaffold106_cov7510	fig|6666666.382665.rna.31	rna	ENTRYscaffold106_cov7510_75013_75085	75013	75085	+	tRNA-Cys-GCA				gggtacgtgtctgaatggtttaggtgcaggattgcaaatccttgctatgtcggttcaaatccgaccgtactct
ENTRYscaffold106_cov7510	fig|6666666.382665.peg.141	peg	ENTRYscaffold106_cov7510_75106_75249	75106	75249	+	hypothetical protein				atgcgtaaagtacaaaaacgtggcaaaatgcttcgtaaagccacctatgctgctctgtatggggcttctgcaaaggtaattgcagtaaaaactggtattggtatgcgtagagccaaggagttagttaagtgcgtaaaaagttaa	MRKVQKRGKMLRKATYAALYGASAKVIAVKTGIGMRRAKELVKCVKS
ENTRYscaffold106_cov7510	fig|6666666.382665.peg.142	peg	ENTRYscaffold106_cov7510_75234_75485	75234	75485	+	hypothetical protein				gtgcgtaaaaagttaaaaagacgattcattgataaaatcaaacgcaaaggtcgtgacttagaaacctgtctgctgtttgctaagctatcagactctttgcaagaagccaaagaaatggctagactagagaaagtcaaaaaccgacataagctacgctatgaaggcccctacaattggatgcggtgggaaatgtactccgttgtagttaaacgtacgggacgtagactaggtgctacctcacaactaccgtag	MRKKLKRRFIDKIKRKGRDLETCLLFAKLSDSLQEAKEMARLEKVKNRHKLRYEGPYNWMRWEMYSVVVKRTGRRLGATSQLP
ENTRYscaffold106_cov7510	fig|6666666.382665.peg.143	peg	ENTRYscaffold106_cov7510_75579_76208	75579	76208	+	hypothetical protein				atggctaaagtaatcaccctgacagaagctctggcaaccctgaaagtgctgcgttctaagcaagataccttggtacgaactggtacctttgttggtgtatctacccgtgataaggtaggtactcaagatgaggtaactgctcaagctcagttccaatctgagtttgaccgcctcaaggggattggtaagtctattcaagagattggtgcaaagctgtatgaagccaactctaagaccgaagtagttatcggtggtaagacttataagctggcggaggccatctaccgtaaggcccacctgcaaaatgaagcagaacacttgcgggtgctcaaggctgctttgagccgcgcagaagtgttggcggctaaggcaaaggaaactgccgaaaagcgtgcggac…	MAKVITLTEALATLKVLRSKQDTLVRTGTFVGVSTRDKVGTQDEVTAQAQFQSEFDRLKGIGKSIQEIGAKLYEANSKTEVVIGGKTYKLAEAIYRKAHLQNEAEHLRVLKAALSRAEVLAAKAKETAEKRADQQVETLLSGRTKDNDVAAMAVEMRNKLIADEKIKLVDPNKLGDYILKMEEDLVTFSTEVDVAISLVNATTTISVEI
ENTRYscaffold106_cov7510	fig|6666666.382665.peg.144	peg	ENTRYscaffold106_cov7510_76551_76913	76551	76913	+	hypothetical protein				atgcgtttcttttcttatgaaagactttttctccttgccagaggagaccccgccaatatcatgtacttgtttaggagattcctagaaaacaaacctgatgtagtggcatacctatcgggtaataactggattgttgaaccctctgcacttatactaaccaaagaatctgacttacaatgttctgaattccttggcctcatatctttccggcattacgctgagtataaatgcagtggcaagaccgaactttcagttcgtgacctgccaagttgggtagacctttcgtgtttaactccttccaacctgtggtatcgtaagggtaatacaatttatttccccaccgagaacccacccactctgtaa	MRFFSYERLFLLARGDPANIMYLFRRFLENKPDVVAYLSGNNWIVEPSALILTKESDLQCSEFLGLISFRHYAEYKCSGKTELSVRDLPSWVDLSCLTPSNLWYRKGNTIYFPTENPPTL
ENTRYscaffold106_cov7510	fig|6666666.382665.peg.145	peg	ENTRYscaffold106_cov7510_76971_77693	76971	77693	+	hypothetical protein				atgagcaatagcatcaataactggggtactgtaaagggcgagagccaatccgaaggtcttaactacgctaaactggtagctggcacacctttcgtatgtcgtatcgtttctggggttcgtcctcgttaccaatactgggttcataacagcattggtcagaaacttccttttgagtccctgtccttcaaccacgaaaacgaaaaatggattcgtggagctattgaccctgtacgtgaaaaaggcttcactgaaagtgatggtaaaggtggcactaagccgctgtcttccaagcgtgcctatgcttgcgtggtaattaaccgagctactggacaactggaagcgcttgaccttaagaagtctattttcgatggtatcatcaagtacatgcaagactctgat…	MSNSINNWGTVKGESQSEGLNYAKLVAGTPFVCRIVSGVRPRYQYWVHNSIGQKLPFESLSFNHENEKWIRGAIDPVREKGFTESDGKGGTKPLSSKRAYACVVINRATGQLEALDLKKSIFDGIIKYMQDSDENYANPSEIEFVIDKTGVKWNEVKYNINVMATLKANRDKEAVKALHEQDAKLLEGMKDIMEYWPRITAEEQRAALDEFLSRTADDSNKSANSGGNSGGDEEAMSDLD
ENTRYscaffold106_cov7510	fig|6666666.382665.peg.146	peg	ENTRYscaffold106_cov7510_77920_78216	77920	78216	+	hypothetical protein				atgtttgacctactagctaaactaaagcataaaacctacgtatattctggcaaccatgaaatggctgtgcgcaaaggttttggtaaatatagtattctgcataactattctagtgaaatctctcgtggtaataggttagtagaagtactatactctcatagatcagaagattttgatatagttggctatgaagaaatatctaagaaagaattccataagcccgaaatggcaaagctatgttttactcacgtaaggggtgagataaagccccatgttaaatgggaaattccaccatag	MFDLLAKLKHKTYVYSGNHEMAVRKGFGKYSILHNYSSEISRGNRLVEVLYSHRSEDFDIVGYEEISKKEFHKPEMAKLCFTHVRGEIKPHVKWEIPP
ENTRYscaffold106_cov7510	fig|6666666.382665.peg.147	peg	ENTRYscaffold106_cov7510_78442_78681	78442	78681	+	hypothetical protein				atggtagctacggagtatgattggactatttatgaggtagaggctaatattctacaatctaagggaatccagaaatctgagcttttagataaaaaaatagtaacgggttttgctaaagatgcagtactaaaccttactaagacgtctgtcagtgaagaaatgcagttattcctaactgacattcaaagacttccagctaaagacgttgaccgtttagttactaaattcaatagttattag	MVATEYDWTIYEVEANILQSKGIQKSELLDKKIVTGFAKDAVLNLTKTSVSEEMQLFLTDIQRLPAKDVDRLVTKFNSY
ENTRYscaffold106_cov7510	fig|6666666.382665.peg.148	peg	ENTRYscaffold106_cov7510_78695_78874	78695	78874	+	hypothetical protein				atgcggattcttgagttaggttttgagaacatgctatcctataagaataagactgtgttagattttcgtgatactggagtaaccattataaatggccccaacggtgcaggtaaatcttctatacatactattctggaagaacttctctataataaaaatagtcatggactaactaaatag	MRILELGFENMLSYKNKTVLDFRDTGVTIINGPNGAGKSSIHTILEELLYNKNSHGLTK
ENTRYscaffold106_cov7510	fig|6666666.382665.peg.149	peg	ENTRYscaffold106_cov7510_80037_79843	80037	79843	-	hypothetical protein				ttgtattcatctatctgtgctagtttagtttctctagccacattactagccttaatttcgtcgttagcacgacgaactctttgtgcttctttagtaatttgggagatttgtacttcccatgactttacagatgcctcaagttcttttttagtctgggaaagctccgtagtatttactgcaacttctgtatcctaa	MYSSICASLVSLATLLALISSLARRTLCASLVIWEICTSHDFTDASSSFLVWESSVVFTATSVS
ENTRYscaffold106_cov7510	fig|6666666.382665.peg.150	peg	ENTRYscaffold106_cov7510_80243_80560	80243	80560	+	hypothetical protein				ttgggtgtaattatctatgacaatggtaatagggtgtctttaaaggcgttgtctagtggggagaagtcaatagtgcatgttgctactcttctggctattagagatactatggtacatacttatggtgaagacttaaacctacttttcttagatgaagtgatttctgtactagatccagaaaagaaagatgtactagtaagcctattaatgaaaataactaacatgtgtattttcttagtatctcatggttataacaatcaactagctaaaaagcttattgtagagaaacaccccgagggatactctactatagaatag	MGVIIYDNGNRVSLKALSSGEKSIVHVATLLAIRDTMVHTYGEDLNLLFLDEVISVLDPEKKDVLVSLLMKITNMCIFLVSHGYNNQLAKKLIVEKHPEGYSTIE
ENTRYscaffold106_cov7510	fig|6666666.382665.peg.151	peg	ENTRYscaffold106_cov7510_80568_81023	80568	81023	+	hypothetical protein				atgagtaacgcagctgccgctaagggcacaagatttgaaactagcatagttaaaaaactgacagaactcacgggtatcaagtatatccgtgtacctctgtccggtgcttcaacttttgctaagggggatattatgatagacttgaggtctggaaaaatgtccaattactgtattgagtgtaagtcctatgccgatgaccaaataactggtaatttactatacccaggtggtcaagtatttgatcagtggttagagcagacttttagacaagcaaccaatatgagttctaaacctatgctaatttttaagaaagatagaggtaaacctattgttgccctagactttgaggtaccagaagtagtaaatcaaatgcgagttactcgtaagactggtactgtt…	MSNAAAAKGTRFETSIVKKLTELTGIKYIRVPLSGASTFAKGDIMIDLRSGKMSNYCIECKSYADDQITGNLLYPGGQVFDQWLEQTFRQATNMSSKPMLIFKKDRGKPIVALDFEVPEVVNQMRVTRKTGTVYLYLFDDVMPLIKDTLYK
ENTRYscaffold106_cov7510	fig|6666666.382665.peg.152	peg	ENTRYscaffold106_cov7510_81020_81754	81020	81754	+	hypothetical protein				atgagttacgaagaaattgatgatttggcacccaaacagaacgtatgggataaagcattggcacgcaaaaatgttaatggacgtaatctgttagtagtagacatgaataaccttgcgtatcgctataaacaacgcggccaagtagagtttcatgaagacatgctacgtacagtggagtcactagctaaaagctattcagcagtacatgtagtttgttgctgggactggagaagtagttcctatcgtaaaagtatcttttctgggtacaagggtggtcgtaaagaaaaatataaagaccaaaccccagaagaaaaactacaagcagaaatgttctttaatggcttagatgaagcctatcagcatctaaaggcttccgagaaattcaatactaatctaact…	MSYEEIDDLAPKQNVWDKALARKNVNGRNLLVVDMNNLAYRYKQRGQVEFHEDMLRTVESLAKSYSAVHVVCCWDWRSSSYRKSIFSGYKGGRKEKYKDQTPEEKLQAEMFFNGLDEAYQHLKASEKFNTNLTNFKFEFVEADDLIAITVQMMEDIVDHIWIISTDQDFCQLVSSKVSIFAYKSRKEFTVDTLFEFTNADSGEQHLFIKCLQGDSGDSVPGVPDVGPKRGYGLAREYGDIFNLI
ENTRYscaffold106_cov7510	fig|6666666.382665.peg.153	peg	ENTRYscaffold106_cov7510_81821_81946	81821	81946	+	hypothetical protein				atgctaaatttagagttgatggatctaaagagctactgtgcaacagctatcgcacacccaaaagaagaaaacttggaatatgttaccaataaacttatagaacttcgggagaaatatgatgtctga	MLNLELMDLKSYCATAIAHPKEENLEYVTNKLIELREKYDV
ENTRYscaffold106_cov7510	fig|6666666.382665.peg.154	peg	ENTRYscaffold106_cov7510_81939_82439	81939	82439	+	Deoxyuridine 5'-triphosphate nucleotidohydrolase (EC 3.6.1.23)			isu;Nudix_proteins_(nucleoside_triphosphate_hydrolases) isu;Housecleaning_nucleoside_triphosphate_pyrophosphatases	atgtctgatgaaattctggtactaggccacacctgtgaacctcttatgtatacagtgactgacgctagattggagccacatattggctctgagttagcagctggtatggatttgaggtgtaatataagtgttcgtaaggactctccttgggttattctgaaacctaatgaatctattgcttttggaactggagttagggtagctatcccagaaggttgggtaggattagtaatgccccgtagtggcctaggtttcaaatacgaagttatgttagccaatagtgttggggttattgatgcggattatcgtggtgaaatcatggttaaacttgttaaccgtggtaaagaagatatgaccctacaaccatttgatcgagtagttcagatggttgtagtgcct…	MSDEILVLGHTCEPLMYTVTDARLEPHIGSELAAGMDLRCNISVRKDSPWVILKPNESIAFGTGVRVAIPEGWVGLVMPRSGLGFKYEVMLANSVGVIDADYRGEIMVKLVNRGKEDMTLQPFDRVVQMVVVPHWYMKHIQKLNREDFDKLTTERGEKGFGSSGIQ
ENTRYscaffold106_cov7510	fig|6666666.382665.peg.155	peg	ENTRYscaffold106_cov7510_82967_82662	82967	82662	-	hypothetical protein				gtgttaaagcttcaaacagcaccatcacctataggtgataatgactatcgaattgtagctatgacccaagctactcaaggtggtgttactagaggtacaggttttgtaatagacccaactagtaagtttatagttgctactcgcgatatgtttgctatagatatagcattcttctgtaccgccaaatggggagaaggggattcactatgtatgggggtaggggtaggagacccgacgcaaatgccgcaattcgctggtcaagacgtagtaggaaaagcctatgtatctagatttagggcagaatag	MLKLQTAPSPIGDNDYRIVAMTQATQGGVTRGTGFVIDPTSKFIVATRDMFAIDIAFFCTAKWGEGDSLCMGVGVGDPTQMPQFAGQDVVGKAYVSRFRAE
ENTRYscaffold106_cov7510	fig|6666666.382665.peg.156	peg	ENTRYscaffold106_cov7510_83329_83189	83329	83189	-	hypothetical protein				gtggttggtcccgcattatcagttatgcgtattaactgtattaatgagggttacgaaagactggagttgctaacaaaggacgacgtgccctatgatagtgagaatggtatctcattaactactaaggaaaagaactattag	MVGPALSVMRINCINEGYERLELLTKDDVPYDSENGISLTTKEKNY
ENTRYscaffold106_cov7510	fig|6666666.382665.peg.157	peg	ENTRYscaffold106_cov7510_83769_83638	83769	83638	-	hypothetical protein				atgcaagatctaccactacaaacagctaaagatatttatgctaatgaatatatcctagtacctaagctagacaagatatatgatatagattctgagcttggactagaccttatagactttggtattaattag	MQDLPLQTAKDIYANEYILVPKLDKIYDIDSELGLDLIDFGIN
ENTRYscaffold106_cov7510	fig|6666666.382665.peg.158	peg	ENTRYscaffold106_cov7510_84243_84091	84243	84091	-	hypothetical protein				atggggttacaacaccagttaaaactttttgttggttctattatgatgctgccactaataccactaatcaagtacacaactaggggggagtacagcaaactgtacaaatttttagaggtaaggcttgggttagaatacgtaatggtggtgtaa	MGLQHQLKLFVGSIMMLPLIPLIKYTTRGEYSKLYKFLEVRLGLEYVMVV
ENTRYscaffold106_cov7510	fig|6666666.382665.peg.159	peg	ENTRYscaffold106_cov7510_84394_84269	84394	84269	-	hypothetical protein				atgacagtacctaatataccctttaccctttctcaagctaatactgaatttggaggcacaggacgtgcctccgatattatgaataaagctggattgggtacaacagggttagtatctagactatag	MTVPNIPFTLSQANTEFGGTGRASDIMNKAGLGTTGLVSRL
ENTRYscaffold106_cov7510	fig|6666666.382665.peg.160	peg	ENTRYscaffold106_cov7510_84882_84520	84882	84520	-	Phage tail fiber protein (long tail fiber)				atgtctgggtctcttaatatagatggaggatacctaaggctaaataggactggtaataataacctaatagagttccataacccaggaactgctgcggccatgatctatatgggcactggtggtcaattgcgttttacaacctctaatggctcagcaggtgaaacattcttgcgtatggctatagagactagtggtcttgttagtgctccagacttccaagtaacctctgataggtcacttaagtctgaattccagcctatcatcaatgctcttgataaagtagataaactatttggatatacttacatgaaaaaaggtaagacagttagagaagcaggtctagtagctcaagatgttgaatag	MSGSLNIDGGYLRLNRTGNNNLIEFHNPGTAAAMIYMGTGGQLRFTTSNGSAGETFLRMAIETSGLVSAPDFQVTSDRSLKSEFQPIINALDKVDKLFGYTYMKKGKTVREAGLVAQDVE
ENTRYscaffold106_cov7510	fig|6666666.382665.peg.161	peg	ENTRYscaffold106_cov7510_85352_85197	85352	85197	-	hypothetical protein				atggtactactgctgataacccaatttttgatgtatcaggaggtgctgtatctacagctgtacctttctattctcgtactgcaagtattgtacaaaataacgcgggtactacttggatcggtatggaagctccagtctccggagatccctatataa	MVLLLITQFLMYQEVLYLQLYLSILVLQVLYKITRVLLGSVWKLQSPEIPI
ENTRYscaffold106_cov7510	fig|6666666.382665.peg.162	peg	ENTRYscaffold106_cov7510_85387_85500	85387	85500	+	hypothetical protein				atggtacatggtattagcttggtcttggaagctaatagacttttggttatctacctttatagcacctttcatgtttgcgacagtaatcgctccagtcattgtgccaccagatag	MVHGISLVLEANRLLVIYLYSTFHVCDSNRSSHCATR
ENTRYscaffold106_cov7510	fig|6666666.382665.peg.163	peg	ENTRYscaffold106_cov7510_85692_85552	85692	85552	-	hypothetical protein				atgcgcactatacttggtggtggagacgtagcttctggtgttgtgcatattcgtcctcgtggcatgactactgttactaatgaaacagtattcaacaatgatggtactataactggtggtggcacccctactcttggttag	MRTILGGGDVASGVVHIRPRGMTTVTNETVFNNDGTITGGGTPTLG
ENTRYscaffold106_cov7510	fig|6666666.382665.peg.164	peg	ENTRYscaffold106_cov7510_85920_86063	85920	86063	+	hypothetical protein				atgaattataaacatagtacctttgagttacccctgccccctctagtaccactaaagtaccagccaaaggcacaggataatttagaccctaggttgacgccacagcattctaagtatttctatatacgccgggtgtttttatag	MNYKHSTFELPLPPLVPLKYQPKAQDNLDPRLTPQHSKYFYIRRVFL
ENTRYscaffold106_cov7510	fig|6666666.382665.peg.165	peg	ENTRYscaffold106_cov7510_86236_86403	86236	86403	+	hypothetical protein				atgtgtaaattcggcacctacgtatctatttatagcaagagtactagtatcctaggtagttccatcctaatttctatatctggatgctataaatataccaccttcgtattgccctgtagtagaagtattaaatacttgaccaagtattctagacatttggtcacctga	MCKFGTYVSIYSKSTSILGSSILISISGCYKYTTFVLPCSRSIKYLTKYSRHLVT
ENTRYscaffold106_cov7510	fig|6666666.382665.peg.166	peg	ENTRYscaffold106_cov7510_86573_86689	86573	86689	+	hypothetical protein				gtgtttacagattcccatagccccgtggaaacccaagggctccaaccctctgcggaactagaccaagtcctagtatactcacgatactatgcaataccctatatagaagtattatag	MFTDSHSPVETQGLQPSAELDQVLVYSRYYAIPYIEVL
ENTRYscaffold106_cov7510	fig|6666666.382665.peg.167	peg	ENTRYscaffold106_cov7510_87321_87208	87321	87208	-	Phage tail connector protein			icw(1);Phage_tail_proteins icw(1);Phage_tail_proteins_2	atgcaaaccttctactcttatacttctgatagggtattcgttcgtagaaaatatgctagcgtgtggcagccttggtttgagctttactctactgccaagaaacctactgcttag	MQTFYSYTSDRVFVRRKYASVWQPWFELYSTAKKPTA
ENTRYscaffold106_cov7510	fig|6666666.382665.peg.168	peg	ENTRYscaffold106_cov7510_88358_87852	88358	87852	-	hypothetical protein				atgctaagacttctgaaactaatgccctttagagcaagaacgcagcatagacttcttagactaatgctgcctcctcagctagctaggcgttggcaagtaagaactaggcatagacttcagagactaacgcgtagtcttcttagtcttaggctagtacttcggctactgcagcctagggatctgctagtgccgctgcaactgatgccgcttctgcccaggcatctgcttccacagcaactacacaagctacaaatgctgcgtagtccgctacttaggctaattctagtaaaacctaggcggcatagtctgcaactactgcaactactaaagcaggagaagcttctacctcttagacaaatgcagcatagtctgcaactactgcaactactaaagcaggag…	MLRLLKLMPFRARTQHRLLRLMLPPQLARRWQVRTRHRLQRLTRSLLSLRLVLRLLQPRDLLVPLQLMPLLPRHLLPQQLHKLQMLRSPLLRLILVKPRRHSLQLLQLLKQEKLLPLRQMQHSLQLLQLLKQEKLLPLRLMLLSLQLLQLLKQEKLLPLRLMLQVQQL
ENTRYscaffold106_cov7510	fig|6666666.382665.peg.169	peg	ENTRYscaffold106_cov7510_88697_88389	88697	88389	-	hypothetical protein				atgccgcatagacatcttagactaatgctgcatagtctgccacctaggcaaatactagtaaaacacaggccgctgcttctgcaactgctgcgtagacttcttagactaatgctgccaattctgctacaactgctagtaccaaagctagtgatgctgcgtagtctgcttcttaggcttagagctcctagtcaacttctagcaccaaagccagtgatgctgcatagtctgcataggctgcccaaactagtaaggatcaagcttaggtatctgaaaccaattaggcagcttcagcggcataggctctggtga	MPHRHLRLMLHSLPPRQILVKHRPLLLQLLRRLLRLMLPILLQLLVPKLVMLRSLLLRLRAPSQLLAPKPVMLHSLHRLPKLVRIKLRYLKPIRQLQRHRLW
ENTRYscaffold106_cov7510	fig|6666666.382665.peg.170	peg	ENTRYscaffold106_cov7510_88927_89055	88927	89055	+	hypothetical protein				ttgaaaacgtacttttatcgtaaaggtacctatcccaatagtggatacatacgctccagtctaggatgttataagggagtagttagtacctgcaagtacatcagtagaagtcttgttctactcaaatag	MKTYFYRKGTYPNSGYIRSSLGCYKGVVSTCKYISRSLVLLK
ENTRYscaffold106_cov7510	fig|6666666.382665.peg.171	peg	ENTRYscaffold106_cov7510_89039_89152	89039	89152	+	hypothetical protein				ttgttctactcaaatagaatttcagcattctatattgccgctccttgtggagcttttagaatacctgttatattaatagtcattatagcctctctaatagcccttccagggtaa	MFYSNRISAFYIAAPCGAFRIPVILIVIIASLIALPG
ENTRYscaffold106_cov7510	fig|6666666.382665.peg.172	peg	ENTRYscaffold106_cov7510_89788_89573	89788	89573	-	hypothetical protein				atggtgcacaagggtagcgtggagctggtatcttctagtattaggttgctgatgcaactacagatttcaacgtggcatctgcgaatagtttcttcctcagtacttttggtacatagcaagttatttatgactgtgttacccagtatagggttagtaacccataggttgcttggactagaatgtggaatggtagtgcttgggttgctccagcactaa	MVHKGSVELVSSSIRLLMQLQISTWHLRIVSSSVLLVHSKLFMTVLPSIGLVTHRLLGLECGMVVLGLLQH
ENTRYscaffold106_cov7510	fig|6666666.382665.peg.173	peg	ENTRYscaffold106_cov7510_90293_89985	90293	89985	-	hypothetical protein				atgaatatatctggtagggttattactgatattattaatgcagctagttttgtgctaactaatacctcaggaactccaccctccttatactctcaagaaaaacccgcatttggtaatgctaatcagggtatatggatgggttatgcccctgacggtaaattcaagtttgatatgggtaactccgtacaatatatacgttgggatggtactgcgcttaaaattgccggtactgttacaataggcactccaggcggtgatactaccttacaagaagccttaaaaggtaaatcagtagttcctatctactag	MNISGRVITDIINAASFVLTNTSGTPPSLYSQEKPAFGNANQGIWMGYAPDGKFKFDMGNSVQYIRWDGTALKIAGTVTIGTPGGDTTLQEALKGKSVVPIY
ENTRYscaffold106_cov7510	fig|6666666.382665.peg.174	peg	ENTRYscaffold106_cov7510_90578_90697	90578	90697	+	hypothetical protein				atggtatattgtaggggaaattcgttagaatctagaactaggtacttgaagtatttactttttgcgaaccctaccacccacttatattatactgctaaaggggtatatattctaatataa	MVYCRGNSLESRTRYLKYLLFANPTTHLYYTAKGVYILI
ENTRYscaffold106_cov7510	fig|6666666.382665.peg.175	peg	ENTRYscaffold106_cov7510_91764_91624	91764	91624	-	hypothetical protein				gtgctattaatagaatacccggtgagtagtctgtctttggtggtggttacttacaactatagtgggataaaaccccagatgaacagtatgtacaacctctttactatgttattgagttctataattagaccaataccctag	MLLIEYPVSSLSLVVVTYNYSGIKPQMNSMYNLFTMLLSSIIRPIP
ENTRYscaffold106_cov7510	fig|6666666.382665.peg.176	peg	ENTRYscaffold106_cov7510_92425_91853	92425	91853	-	Phage tail length tape-measure protein			idu(1);Phage_tail_proteins idu(1);Phage_tail_proteins_2	atgcgggaaaagaaactaaaccttaccttcccaggcataactaattactacacagctcgaagcatggctgctcgtgaacttaaaaagtctcgctattccagagctatagagggtattagaccagattccaatctattctacctactacctaatgacccagtaactattacctacaataggtacaactaccaagagaaaactttctttgtagagtctatccaaacagattctaaaggtatgattgagctgaaactaactgaatatgagtcagatgtattcataaactcacctcaatctgataacagtaataaccaaatacctgggattagtactaacgtacttccacctagaaatctacagtacttccctcatatctctataggccaagatgctataggc…	MREKKLNLTFPGITNYYTARSMAARELKKSRYSRAIEGIRPDSNLFYLLPNDPVTITYNRYNYQEKTFFVESIQTDSKGMIELKLTEYESDVFINSPQSDNSNNQIPGISTNVLPPRNLQYFPHISIGQDAIGLNGNLKWLPSLSTGVIYYTIYQSGKIDPYVVEATPDMQEVVLPLVNLPEGNYTFEVR
ENTRYscaffold106_cov7510	fig|6666666.382665.peg.177	peg	ENTRYscaffold106_cov7510_92593_92435	92593	92435	-	hypothetical protein				gtgtgcaatatatctttagataatacttatggtggtaatattaggattactgatagtactggtagaacaaaatataatactgtaggtgcgggtatttcagaccctgccaatatgtggaatcaaatacaagttagcttctatgatgctaattatttgtag	MCNISLDNTYGGNIRITDSTGRTKYNTVGAGISDPANMWNQIQVSFYDANYL
ENTRYscaffold106_cov7510	fig|6666666.382665.peg.178	peg	ENTRYscaffold106_cov7510_92998_92876	92998	92876	-	hypothetical protein				atgtttgaggtaaagggtagaaagataaaagtgtatgattccaacttagtacccaccgccacaaaaacctcatctaatctagcttggcaaatactagattacgctaccgctatttttgggtag	MFEVKGRKIKVYDSNLVPTATKTSSNLAWQILDYATAIFG
ENTRYscaffold106_cov7510	fig|6666666.382665.peg.179	peg	ENTRYscaffold106_cov7510_93304_93053	93304	93053	-	Phage tail tape measure protein				atgaacatactagcagtagattcctctggtaacccagttcccggagcttcggggcctagtcagcatggacagtcctatatactcaaagatgacgatggtacaatgcagttttgggtgtaccatggttttaagaaccagcaagcatcctccgtattagtaaataaggcccgtaatcaagagttctacctacaatctctaaataatataggcccagaatactggaatgagaactacatgctactagatacttag	MNILAVDSSGNPVPGASGPSQHGQSYILKDDDGTMQFWVYHGFKNQQASSVLVNKARNQEFYLQSLNNIGPEYWNENYMLLDT
ENTRYscaffold106_cov7510	fig|6666666.382665.peg.180	peg	ENTRYscaffold106_cov7510_93649_93359	93649	93359	-	Phage tail fiber protein			idu(1);Phage_tail_fiber_proteins	atgcaagcatctaagaagggtggtttagggggtttaataggtggaaaaaactacaatctagtagagtactatgagacagtagagaaatctgttgacctttcttttaatctttccgctaagtatcttcctgttatctatggtactcagtttgttggtggtatacctatctttgctgatactgataaaaataacccaaatactgtatgggttgtatacgctgtgtgcgagggtgagatagagggtttcttagatattcatatagatgataaaccattaatatgtattgactag	MQASKKGGLGGLIGGKNYNLVEYYETVEKSVDLSFNLSAKYLPVIYGTQFVGGIPIFADTDKNNPNTVWVVYAVCEGEIEGFLDIHIDDKPLICID
ENTRYscaffold106_cov7510	fig|6666666.382665.peg.181	peg	ENTRYscaffold106_cov7510_93964_93824	93964	93824	-	hypothetical protein				atggatggtaatgttccttttatttggtttaagggtactatacaaggtggttctattcaggataagagggatgcacctctaggtgattcctctattacttgggtatgtactaacgacttctatgattttgaacgtgtgtag	MDGNVPFIWFKGTIQGGSIQDKRDAPLGDSSITWVCTNDFYDFERV
ENTRYscaffold106_cov7510	fig|6666666.382665.peg.182	peg	ENTRYscaffold106_cov7510_94923_94729	94923	94729	-	hypothetical protein				atgcaactgccagatccaatcaataatccgggtgctcctgggttctcctcctccgacctacaatcagtacaaccagttatgcaggattcaatgcctaatactaaagtattatccgttacctcgggtgagcattattggaaacttacattggggtactctgacatgctagcttctgagtataacattttaagttag	MQLPDPINNPGAPGFSSSDLQSVQPVMQDSMPNTKVLSVTSGEHYWKLTLGYSDMLASEYNILS
ENTRYscaffold106_cov7510	fig|6666666.382665.peg.183	peg	ENTRYscaffold106_cov7510_95238_95125	95238	95125	-	hypothetical protein				ttgatactccagctactattacttagtagaacaaagttagttccagcggcggtgctgggggtaatgtatttgttatacaagctatggattaggaatcctttgaggccttcctag	MILQLLLLSRTKLVPAAVLGVMYLLYKLWIRNPLRPS
ENTRYscaffold106_cov7510	fig|6666666.382665.peg.184	peg	ENTRYscaffold106_cov7510_95359_95514	95359	95514	+	hypothetical protein				atgctaactctcccgcagaagcagatttggaaacatctatacggttgtcacgctcacctagagatagggaaggtaccgaaccttcacttacacttggtacgctggaacctgattgctaagatttcaacgcagccatacccattaactaggttgtag	MLTLPQKQIWKHLYGCHAHLEIGKVPNLHLHLVRWNLIAKISTQPYPLTRL
ENTRYscaffold106_cov7510	fig|6666666.382665.peg.185	peg	ENTRYscaffold106_cov7510_95764_95618	95764	95618	-	hypothetical protein				atgtccacagtagcttctatgctaaactacgcagctcaacagacaatctctggttatgatgaacaaatcgctgctgaaaagcaacgtgatggtaagtcagctgagtctttgaagaagatacaaaaactagaggctgaaaaagcctag	MSTVASMLNYAAQQTISGYDEQIAAEKQRDGKSAESLKKIQKLEAEKA
ENTRYscaffold106_cov7510	fig|6666666.382665.peg.186	peg	ENTRYscaffold106_cov7510_96003_95848	96003	95848	-	hypothetical protein				gtgctctacaaagttagggctcagtacctaccatataggcaccaactcaagttggagaccagtagcttaaagattagcaactatagacttctatggatgctatcaataagtccttctctgaactatcttcttataatccggctatgtcagatatga	MLYKVRAQYLPYRHQLKLETSSLKISNYRLLWMLSISPSLNYLLIIRLCQI
ENTRYscaffold106_cov7510	fig|6666666.382665.peg.187	peg	ENTRYscaffold106_cov7510_96990_96859	96990	96859	-	hypothetical protein				atgctaagaactaggtacgaactacttagattgactcttagactatctagaagaacctacagtatactgctggtgaaggagcttagctataggaaaacgctcgtcagcgtgctgaaaatgagaagattatag	MLRTRYELLRLTLRLSRRTYSILLVKELSYRKTLVSVLKMRRL
ENTRYscaffold106_cov7510	fig|6666666.382665.peg.188	peg	ENTRYscaffold106_cov7510_97152_96997	97152	96997	-	hypothetical protein				atgctgctaaatagcaacaaaaggttatgtagaactagagacttggttcaaatgagtaggagcaagctgctaagagcatggagcaaatctttaaaactaataacgttagttctatggacgagctggttaagaagtagtagtagtttgctgaagtaa	MLLNSNKRLCRTRDLVQMSRSKLLRAWSKSLKLITLVLWTSWLRSSSSLLK
ENTRYscaffold106_cov7510	fig|6666666.382665.peg.189	peg	ENTRYscaffold106_cov7510_97981_97589	97981	97589	-	Phage tail length tape-measure protein			idu(1);Phage_tail_proteins idu(1);Phage_tail_proteins_2	atgaaccgtgtaatacgtggtgtatctaagctagaaattgaactattggatgaacttggtattactgtaagacttaatgaagcatacgataaatacgctaaatcattgggtgtaacagcagcttccctatctggttatcaaaaacaacaagcatacgctaatgctgtaatccaagaatctactcaacgttttggatacctagataaacaaatgagggcaactggatgggaacgtctaagtgctgaaattgaccaagctactaaatcaggacaaaaatggctggcttctttcttagaaccagcagctagtgctgttgcttctggcctagctaccaccgatactgataaatttgtagaaaaactagataatctaagaaaatcccagaccgagtag	MNRVIRGVSKLEIELLDELGITVRLNEAYDKYAKSLGVTAASLSGYQKQQAYANAVIQESTQRFGYLDKQMRATGWERLSAEIDQATKSGQKWLASFLEPAASAVASGLATTDTDKFVEKLDNLRKSQTE
ENTRYscaffold106_cov7510	fig|6666666.382665.peg.190	peg	ENTRYscaffold106_cov7510_98137_97982	98137	97982	-	hypothetical protein				atgcaagaagctaccggctatgctattggatttgagagtgcaatgctaaaagcttcccaagcttcagcatatggcttctccccagatcaagtagaacaatttacattggctgctcgtagggcttctgtagctctaggtgtagacctagatgactag	MQEATGYAIGFESAMLKASQASAYGFSPDQVEQFTLAARRASVALGVDLDD
ENTRYscaffold106_cov7510	fig|6666666.382665.peg.191	peg	ENTRYscaffold106_cov7510_98491_98318	98491	98318	-	hypothetical protein				ttggaaagactacttgaccctctacgtaaagtagataagcaaacaggtaagactgctgccagtgtaaaagacctaggtagtaagatttctgacgtggaacctgctgctaataaggcttctaaaggtatagaaggtatgaaccgcaagtccaagaatgctacgcgtagcttctag	MERLLDPLRKVDKQTGKTAASVKDLGSKISDVEPAANKASKGIEGMNRKSKNATRSF
ENTRYscaffold106_cov7510	fig|6666666.382665.peg.192	peg	ENTRYscaffold106_cov7510_99136_98990	99136	98990	-	hypothetical protein				atgtccgcccctatatatacaggcaaggatataagtaatctaagcatcctcttccaaatatttgaagtaccaaagtcttggcaaataactgtactagaaatgataaatataatagatgaagaacctattcgtaaatccagagaatag	MSAPIYTGKDISNLSILFQIFEVPKSWQITVLEMINIIDEEPIRKSRE
ENTRYscaffold106_cov7510	fig|6666666.382665.peg.193	peg	ENTRYscaffold106_cov7510_99691_99813	99691	99813	+	hypothetical protein				atgccccaagtaaacgcctttatacgttctacctatactgtatttttaagtaacattatactttatcctccttcggccctattatttctattgtattatgggcctgaaaatcccagtacatag	MPQVNAFIRSTYTVFLSNIILYPPSALLFLLYYGPENPST
ENTRYscaffold106_cov7510	fig|6666666.382665.peg.194	peg	ENTRYscaffold106_cov7510_100030_99860	100030	99860	-	hypothetical protein				gtggccaactgctttaatgtagaccaagtaatacaatcaggtacagtactgctatcagattccagtttaggtgcatctattcaagaatatgtgactaaagagcgtttactgatgccacatagtactcacacagatttagagatttcccagtctgggctaatcgttaaatag	MANCFNVDQVIQSGTVLLSDSSLGASIQEYVTKERLLMPHSTHTDLEISQSGLIVK
ENTRYscaffold106_cov7510	fig|6666666.382665.peg.195	peg	ENTRYscaffold106_cov7510_100060_100149	100060	100149	+	hypothetical protein				atgttacggactatcctatctaactctaaacgtaacctgaaatacgggattctactgccccaggaagcatatgcttaccctgctatttaa	MLRTILSNSKRNLKYGILLPQEAYAYPAI
ENTRYscaffold106_cov7510	fig|6666666.382665.peg.196	peg	ENTRYscaffold106_cov7510_100522_100319	100522	100319	-	hypothetical protein				ttgagtggtcccagtagaaaaagcatatttggatacagcccagatatactatcagcaagacaagtagctagcacctcaataactattacttcatatatcactaaaggcttcccagaatcagtattttttagaatggcaggatttaaagaaatatttcctagacgtttaactctaacctaccccgaaccaataggcagacattag	MSGPSRKSIFGYSPDILSARQVASTSITITSYITKGFPESVFFRMAGFKEIFPRRLTLTYPEPIGRH
ENTRYscaffold106_cov7510	fig|6666666.382665.peg.197	peg	ENTRYscaffold106_cov7510_100913_100677	100913	100677	-	hypothetical protein				atgattggtggttactacgctgcttctcaggttccgggcattgtagtacatctacctaaagcacacctgtctgtaccagaactacaaacagaagatgctatgggtcttaacattgagtttaagggtatgggcacagatatgtcctctggtgacgaagttcgcttctgcatggctcctgaccttaaccaaactaagattgaccagttccttaacaccggttttgtaactgtagtctaa	MIGGYYAASQVPGIVVHLPKAHLSVPELQTEDAMGLNIEFKGMGTDMSSGDEVRFCMAPDLNQTKIDQFLNTGFVTVV
ENTRYscaffold106_cov7510	fig|6666666.382665.peg.198	peg	ENTRYscaffold106_cov7510_101288_100938	101288	100938	-	hypothetical protein				ttgattgaagctctgccagcacaaccttttgaccctaatactcttggtattagtgatgctgagttcatacgtctgcaaccttcttatattaagaataaactctctattcttaagattgtagataacgcttctggtggtgttacttacgataagattggtattactggtgctactatcaccatttctaacaacatcagttacctaactcctaacaccctaaaccgtgttgaccgtccaattggatactttactggtggtttggaagtaactggtagcctagaatgctatctaaatgatatagctaatggttcctctgatctttggaagaagctaacccaaagtactggttag	MIEALPAQPFDPNTLGISDAEFIRLQPSYIKNKLSILKIVDNASGGVTYDKIGITGATITISNNISYLTPNTLNRVDRPIGYFTGGLEVTGSLECYLNDIANGSSDLWKKLTQSTG
ENTRYscaffold106_cov7510	fig|6666666.382665.peg.199	peg	ENTRYscaffold106_cov7510_101567_101430	101567	101430	-	hypothetical protein				gtgggtgctaaagtaagcacacctgatgctattctatggcactgtttgtcctctggttctgcctttaaccccgcagttaaggaaaaaggtgtattccaagataagatgaaccaagtggtatccttcaaggatagctag	MGAKVSTPDAILWHCLSSGSAFNPAVKEKGVFQDKMNQVVSFKDS
ENTRYscaffold106_cov7510	fig|6666666.382665.peg.200	peg	ENTRYscaffold106_cov7510_101816_101658	101816	101658	-	Phage tail fiber protein			idu(1);Phage_tail_fiber_proteins	atgtccgttcagttactacgtaacaccagggtgttcgtgtccacagttttgactgggttcacagcggcaaacacctttgaaatcctagtcggtgatgacctgtcttttggacagacctcctcaaacaccgacattacactagatgaggcaggcccatag	MSVQLLRNTRVFVSTVLTGFTAANTFEILVGDDLSFGQTSSNTDITLDEAGP
ENTRYscaffold106_cov7510	fig|6666666.382665.peg.201	peg	ENTRYscaffold106_cov7510_101932_102051	101932	102051	+	hypothetical protein				atggtaacgaagcgatcttcttggctaccatcaggattagttatagtatacttgatacgttctggggtatcaagaatttttttaaggtctgtaataagttgctggattagcctttcctaa	MVTKRSSWLPSGLVIVYLIRSGVSRIFLRSVISCWISLS
ENTRYscaffold106_cov7510	fig|6666666.382665.peg.202	peg	ENTRYscaffold106_cov7510_102507_102394	102507	102394	-	hypothetical protein				atgatacgttatcaatattttttacttatatggttagaccgtactctgtatttgacccctaggtttcttcttacagaggtttatccagtaactagcgtaacccacaaaaattaa	MIRYQYFLLIWLDRTLYLTPRFLLTEVYPVTSVTHKN
ENTRYscaffold106_cov7510	fig|6666666.382665.peg.203	peg	ENTRYscaffold106_cov7510_103433_103218	103433	103218	-	hypothetical protein				gtggatgctacagtagacatagttgactatctacccttacctaataatagattagtagtagatgagttgaatctagatacagtagaaaaagtactagttaatggtgctgaaactgatgttactgggtctattgtacgtggatatatgattgttctttctaaagaagtatctggtacagtaactataacctgtaaatataaaaccactgcagagtag	MDATVDIVDYLPLPNNRLVVDELNLDTVEKVLVNGAETDVTGSIVRGYMIVLSKEVSGTVTITCKYKTTAE
ENTRYscaffold106_cov7510	fig|6666666.382665.peg.204	peg	ENTRYscaffold106_cov7510_104443_103628	104443	103628	-	Phage major capsid protein of Caudovirales				atgctggttgtaggtaacctgttcaccgaactacctatgaactccaagactctgaccatgctggttgacccagaagcaggtactgcatcttgggttgataacgctaccttcggtactgatgctactgttggtgacgaaatcaaggttgctcttggtgaaatgaccttcactaccttcaagctggctgctaagatcttcatgactgatgaaactgaagaagacgctgttcttccgctgcttcctatccttcgtcgtcacctgatcgagtcccatgctaaggctatcgaaaatgcattcatgaacggtaccggtgtaggtgttcctactggtctgttgaagttcgctcagactgatggtcgtgctgtagctactaaagctaaagctgatggtactattaag…	MLVVGNLFTELPMNSKTLTMLVDPEAGTASWVDNATFGTDATVGDEIKVALGEMTFTTFKLAAKIFMTDETEEDAVLPLLPILRRHLIESHAKAIENAFMNGTGVGVPTGLLKFAQTDGRAVATKAKADGTIKVTASEISALRRKMGRYGFNVSKLTLIVSLDAYYDLLEDPEWQDVNQVGEASSVKLQGQVGRIYGMPVVVSEWFPAKAVDKEYAVIVYTDNFVVPRQRQLTVERERQAGKQRDAYYATQRLNLQRMFANGVVSAKYAAA
ENTRYscaffold106_cov7510	fig|6666666.382665.peg.205	peg	ENTRYscaffold106_cov7510_105007_104543	105007	104543	-	hypothetical protein				atgccagaacaactagatattaatgccctgcgcgcccaacttggcttggataacatctctgacgctcttaaggctctgagtgatactcagaaagctcaaaaagaagctgaagaaaaagctgagcgtgaaaaagctgaacaagctcgcatcaaggctctgattgacggcgctaccggtgatactaagaaagcactggaagaagccaacgaaaccgtcaaggctctggaaagcaaactagctcaaagcggtgaagctttcgctaaagctcttgaacaaatgcaagaccaagttaaggctcagtccaacgaaatccagcaactagttgctgctcgtaatggctccccggctcttaacgtaggtgctctgcgttttgctaaagcagaagatgctattcaagaa…	MPEQLDINALRAQLGLDNISDALKALSDTQKAQKEAEEKAEREKAEQARIKALIDGATGDTKKALEEANETVKALESKLAQSGEAFAKALEQMQDQVKAQSNEIQQLVAARNGSPALNVGALRFAKAEDAIQEVENVVFLSYLTEKGLFDTKYG
ENTRYscaffold106_cov7510	fig|6666666.382665.peg.206	peg	ENTRYscaffold106_cov7510_105224_105033	105224	105033	-	hypothetical protein				atgactgatattgaaatgacagagctttctgttgtttccgtaccttgcaaccaagactctatgtttgacctatctaagtctttcggtgttaataaccgtgaagaactaaaggccaaacttactaaacaaacctcaacaaaaacaacaactgttacccctgcagagccagaaattatgaaactagctcgttag	MTDIEMTELSVVSVPCNQDSMFDLSKSFGVNNREELKAKLTKQTSTKTTTVTPAEPEIMKLAR
ENTRYscaffold106_cov7510	fig|6666666.382665.peg.207	peg	ENTRYscaffold106_cov7510_105635_105456	105635	105456	-	hypothetical protein				atgcctgaaaatctaattaaaggagctgagggtcatatcccgtttatggtgtctactgtaactaaatcagataagattggtgaagaagatgacatcataattgaaggtatggctaatactacttcggttgatagagctcgtgacttgattccaaggtctacttgggaaaaagaatcttag	MPENLIKGAEGHIPFMVSTVTKSDKIGEEDDIIIEGMANTTSVDRARDLIPRSTWEKES
ENTRYscaffold106_cov7510	fig|6666666.382665.peg.208	peg	ENTRYscaffold106_cov7510_105772_105885	105772	105885	+	hypothetical protein				atggtaaaaactcttgattacgcctggagtgataaactcctaggtctatcgagtagcaaagaaaagattacgctaagggagctcagatccaaaaatctagtagatgccctatag	MVKTLDYAWSDKLLGLSSSKEKITLRELRSKNLVDAL
ENTRYscaffold106_cov7510	fig|6666666.382665.peg.209	peg	ENTRYscaffold106_cov7510_105939_106073	105939	106073	+	hypothetical protein				ttgtccagatactccggtctaagaccctgcaatgttctaaggaacacgtatttcagtagtctctggcaatttaagggctttcagacccaacatttgcctaccttcatcagcagtaatcaacccgttatttactaa	MSRYSGLRPCNVLRNTYFSSLWQFKGFQTQHLPTFISSNQPVIY
ENTRYscaffold106_cov7510	fig|6666666.382665.peg.210	peg	ENTRYscaffold106_cov7510_106283_106170	106283	106170	-	hypothetical protein				ttggggataccacccattcttctagaaggtggaaataatgctaatattaggcctaacatagacctaatgtttagtttaacaatcctacccaatctaaagaaatttgccagttag	MGIPPILLEGGNNANIRPNIDLMFSLTILPNLKKFAS
ENTRYscaffold106_cov7510	fig|6666666.382665.peg.211	peg	ENTRYscaffold106_cov7510_106688_106284	106688	106284	-	hypothetical protein				atgtttggcgacaaacgacttgctactgatgaagttctctttattaaggacaactccttcaagtctggagtaggtgcttctgcaattagcgctaactctaggtataaggcagcagagaatgatataattcgtaaagataagcttagctcttttaaggaacgttacattgataacggtactatgctaggtatcattcttgaaactgagtcagttctaagtaaagcttttaaagataagctactagattccatcaacataaacttcaacgccagaaatggtaagtttatgaattctgctattatattggatggtggtctaaaggctaagaatactgcccaaattgacatgggacagctaggtatcaatgaagataagaaagcccacaacgacgctatctgt…	MFGDKRLATDEVLFIKDNSFKSGVGASAISANSRYKAAENDIIRKDKLSSFKERYIDNGTMLGIILETESVLSKAFKDKLLDSININFNARNGKFMNSAIILDGGLKAKNTAQIDMGQLGINEDKKAHNDAICT
ENTRYscaffold106_cov7510	fig|6666666.382665.peg.212	peg	ENTRYscaffold106_cov7510_106870_106700	106870	106700	-	hypothetical protein				atgttcttcttactaaaaagcctaacctgtatcaggatgctaactctttctggaggctattgcttacagattattggattagcggaagggcttttgctctctgggatggtgtatagctataccatattccagaaaacgaaattactgttgttgccggtaaagttaacatag	MFFLLKSLTCIRMLTLSGGYCLQIIGLAEGLLLSGMVYSYTIFQKTKLLLLPVKLT
ENTRYscaffold106_cov7510	fig|6666666.382665.peg.213	peg	ENTRYscaffold106_cov7510_106885_107010	106885	107010	+	hypothetical protein				gtgaatgcacctttacctattggagtaatattatgttttttaccaacagtgaatattacttcagaggagttatcaactaggatattaatacaacggttgaaaactgggtcttgctcatactactaa	MNAPLPIGVILCFLPTVNITSEELSTRILIQRLKTGSCSYY
ENTRYscaffold106_cov7510	fig|6666666.382665.peg.214	peg	ENTRYscaffold106_cov7510_107189_107007	107189	107007	-	hypothetical protein				atgctaaacagtctggtcagcaggtacaatctgttggccgctttagtagatttaagtgctgaggagcaatacatgggtttcaaagatcttttcataactaagaagaaccctgttcaatcagacattaaagatagagatagtgaagctcaaacagctacgcagaataagcgaactccagcttag	MLNSLVSRYNLLAALVDLSAEEQYMGFKDLFITKKNPVQSDIKDRDSEAQTATQNKRTPA
ENTRYscaffold106_cov7510	fig|6666666.382665.peg.215	peg	ENTRYscaffold106_cov7510_108193_108309	108193	108309	+	hypothetical protein				atgatatgcttttcacagctggcaagtacaaagatcttgtcttgctggaacagtgattgtatatattcaatgctatcaagagtggacttcttctacttcatagtggaaatatcatga	MICFSQLASTKILSCWNSDCIYSMLSRVDFFYFIVEIS
ENTRYscaffold106_cov7510	fig|6666666.382665.peg.216	peg	ENTRYscaffold106_cov7510_109483_109358	109483	109358	-	hypothetical protein				atgtctatgaaacttcaagagactaccaaccttatccaaaataacaataccactaatattcaaattaatggtggagagaactataataaactactccagcaaattattgcaggtaagaaaaaatga	MSMKLQETTNLIQNNNTTNIQINGGENYNKLLQQIIAGKKK
ENTRYscaffold106_cov7510	fig|6666666.382665.peg.217	peg	ENTRYscaffold106_cov7510_109612_109493	109612	109493	-	hypothetical protein				atgtttggtcttttagatgagataattaatgccaagattgaagaaatggaagaaactggtatgttaccagaaatggatattgttactttaatcgagaaggttcacaagatgaagatgtag	MFGLLDEIINAKIEEMEETGMLPEMDIVTLIEKVHKMKM
ENTRYscaffold106_cov7510	fig|6666666.382665.peg.218	peg	ENTRYscaffold106_cov7510_109611_109760	109611	109760	+	hypothetical protein				atgcggtctcggtttctaaaaccggcttccgcgaactgctggtctagcaactacttaactggtcgttgctacaagaatgagctaacttcttctaaaggcatgcttagctatagagccgtctctttagcagagcaaccattctatagataa	MRSRFLKPASANCWSSNYLTGRCYKNELTSSKGMLSYRAVSLAEQPFYR
ENTRYscaffold106_cov7510	fig|6666666.382665.peg.219	peg	ENTRYscaffold106_cov7510_110800_110141	110800	110141	-	hypothetical protein				atgaaacaatccatcttccatctgttcgatctcgatggcaccgtgatcgactccttccaccgtgtcaaaccctgcctcaaagaaggcggggatctggatctggtcaagtatcgcaaagaagcctgcacccatgaaaaggtgatgcaggatgaactgttaccactggttgagcatatgcgagccctgattgcatcgggtgagcaagtgggcatttgcaccgctcgcagtatgagtaagagcgattacgtgttcttacgtcagcatggtgtcagaaccccattcatcgccagtcgtgatcggattcacaaattctttccggctgacatggttcaagctatctgtaaatctggtgatgctgcttacaaggcggcatggttgcagatgctaaaagccactcgc…	MKQSIFHLFDLDGTVIDSFHRVKPCLKEGGDLDLVKYRKEACTHEKVMQDELLPLVEHMRALIASGEQVGICTARSMSKSDYVFLRQHGVRTPFIASRDRIHKFFPADMVQAICKSGDAAYKAAWLQMLKATRPESTIHLYDDHLGVLEAAKALGVVTFNATVLNEQLDKAYALGLAEGAAQAEQEAWEQEETLTDAAMFDGVFPDDHEALTFGAIMQA
ENTRYscaffold106_cov7510	fig|6666666.382665.peg.220	peg	ENTRYscaffold106_cov7510_111087_110797	111087	110797	-	hypothetical protein				atgttgttcacctataatatcggcggcctgcctaccctcaacctcattcctctggaacacatcgaggatggaaagttttatctttccagtggtcaaactgcgattgcatatcgtgatcgcggcactgataccgtaatcctctatcaactgcaatcgggtagaatcgatctgtatgagagctcctgtatgtatgagttgaaagagggcaaccctgattgtgctatgttcttcccctctgaaactgtgaaagttgctatgagactggagatcatgggcgggggtgttgaatga	MLFTYNIGGLPTLNLIPLEHIEDGKFYLSSGQTAIAYRDRGTDTVILYQLQSGRIDLYESSCMYELKEGNPDCAMFFPSETVKVAMRLEIMGGGVE
ENTRYscaffold106_cov7510	fig|6666666.382665.peg.221	peg	ENTRYscaffold106_cov7510_112733_111153	112733	111153	-	hypothetical protein				atggcagaatataactttaccgctgaccagcaagcccaaatccttgaagccgctaacggcctcaactactggggcaagcgtcttgataccagcaaagccgaaacggcggggcaggtggcggatcgtctgtttggcggttcccgagttgctgaattgcgtgaatttctggatgctaaccgtccggtaaaagtcaagcctaccaaagcaaccgccgaacctgtcgagcgtaatcccagctttaccagcctcgatcagcactttgaaaacgcgcccaaggtagaggcggggactttcatcgttttcagcgtacagaacaacgcccagatctgcgcacctgccatggcaaccgctcgcatgttggcccgccaactgcaagccgaattgctgccggtcgcctgc…	MAEYNFTADQQAQILEAANGLNYWGKRLDTSKAETAGQVADRLFGGSRVAELREFLDANRPVKVKPTKATAEPVERNPSFTSLDQHFENAPKVEAGTFIVFSVQNNAQICAPAMATARMLARQLQAELLPVACSYKVDMDNDHPDDLAISCQPAPVWLGGDILVLNGDVIPTNKKPINNAKLMSGDRTLTVIPHVKQQAESLPRMKGQPERWAVATGTLCLPRYRAGRAGAEASADHVIGFTVIHNDGSFDQVELDKDGQGFYRGLPINEFGFADPAGDSALVLGDIHAEKLDEHTFADAIELAQEVAAAHIVLHDLLDFTSRNHHNRGSGLFLASQAGRTVSDDLMEAGGVLAQLIDQTDAQIVIVNSNHDRALDRWLEEADPRQDPVNCPLWCDLQK…
ENTRYscaffold106_cov7510	fig|6666666.382665.peg.222	peg	ENTRYscaffold106_cov7510_113724_112819	113724	112819	-	hypothetical protein				atgagtagcgtttattctgtagtacaaagatttatggaaggccggacgactgcctatgaagttataggggagcttaatgagctggaggccgtgatcatccgcctcaataccagcgacctcggttataccagcaacaacggcccctatatcatcatctggcgtaccgaatgcaaccgcgccatgatctggggtagccgtgacgacttctttacagagtgctcctatcgtctgacgtgtgacgaaggggacgatgttaagttgcgtcaaggtaacgtgaacctctgtaaagataaatttacggctgttcacatcgacctgaacgatcatgataccctgcgagctaaaatgcggggggatctggatctggatagtgacctttatcgtggtagccgtaccgac…	MSSVYSVVQRFMEGRTTAYEVIGELNELEAVIIRLNTSDLGYTSNNGPYIIIWRTECNRAMIWGSRDDFFTECSYRLTCDEGDDVKLRQGNVNLCKDKFTAVHIDLNDHDTLRAKMRGDLDLDSDLYRGSRTDRQIGHEYLSRVFDSVSLLVAPAAAAAAAANLTLNPQTGVYEMSQSQAQTKVTAIVARAKSATMTAASLQAGKALNAAALKAAKAKAPMMLRGYLDHPVAPAVIAIGLVSATEFIPAGPSRDKIAKAADLMLTAAITDGADKYLNVEKMIDQVFAGLPEEAKELIGQGV
ENTRYscaffold106_cov7510	fig|6666666.382665.peg.223	peg	ENTRYscaffold106_cov7510_114218_113784	114218	113784	-	hypothetical protein				atgactaaagcaactgcccctaaagccttcaaatggaacgaagaaaacgccgctgtagtgagcgccgcctatctggcccaagtcgaaaaagacggggacaaggtagacaccgccaacagcaacgagtttctgtcgaatctcgccaccgaagtcggtgcggcctcggctcgttctgttcgccagaaactggcccaaatgcaggtttacatcaagggcgaagcgaaatctaccgctggcaccaccggccaaacccgtcagaaaaagctggtgctcgccagcatgatctctgatgaagtggtcaagaaagacccgaccgtgggcgacaacgctgccgagattttcggcagtctggaacatgcaggccgtcccgccctgctggccctgctggccctgctgcaa…	MTKATAPKAFKWNEENAAVVSAAYLAQVEKDGDKVDTANSNEFLSNLATEVGAASARSVRQKLAQMQVYIKGEAKSTAGTTGQTRQKKLVLASMISDEVVKKDPTVGDNAAEIFGSLEHAGRPALLALLALLQGRPIGNEDLEA

## Sheet: hyphothetical
>	ENTRYscaffold106_cov7510		MLVDKRISPNGSVDAKYALKMLKYLCKNSEFLAKTSENHSYLHQILICE
>	ENTRYscaffold106_cov7510		MANIKTREIKAAHLQVGQRVAIGGREGFYLIQKVERRGPYVDIDVQGSFWPVCFPACQWLRVKL
>	ENTRYscaffold106_cov7510		MIVIRLEVETESHLGKIGPWCAGIYDKRFEKVCDKYRANFRGCPKEPLEDGCAHFVGCSNMLTGMWGWWQVQHWFTRWAMADLLEAGFKLNVYEVPNDDCFKGETQVVYYPSGAVLVESLTDETEIWDRVRGNSHEKRRKSFN
>	ENTRYscaffold106_cov7510		MDNAFCRELTRLDNMPLSKVCPSLTSKEALFYTNGETVWLVEQK
>	ENTRYscaffold106_cov7510		MIKRHRPVKKVTGRNLQSLGWQTAQEMSKAQENKACLWDCAMFFLRLEKEGL
>	ENTRYscaffold106_cov7510		MTQELERVYIVHCSGEYCGTDSHDVLICKPSELDEALNEMAWAHHEQWAERDEDEEDEEPECRSSAYETEYTPETSDNLDGHRSGGGSFMDDHGVIEAWRALGYGLPKFDGDNAYECRNFIKRWSIPICQAGASWQELENWQRQIMACQDVIRAVNGIKSLTACPPLLQTQVAGTLAMAENEQKIIEANVQKVVARLKAL
>	ENTRYscaffold106_cov7510		MGLKFVVGCKYKVIDPAKVMELSGIRFDNNTFTCHGVDEGGAYSKDGRFIFGFINENWDDYPRESLPDGWAVCGHDLLDSGQVVAVQ
>	ENTRYscaffold106_cov7510		MSNIVFVQDGVVTSAPASYGIVDFSIGGQLARKQLPQADGRTARGLASINICRQSIADTLKEPAVMLSALKAIGVNRLVIG
>	ENTRYscaffold106_cov7510		MKTWLVIGAVVLPLVMVLSIEEDPEKSIARGAFFETWCIANAPVKDYTQKVICATAAQRVAQKEVSLSEDLERQFNRQWEKAQREIK
>	ENTRYscaffold106_cov7510		MICENCEKDLDNCECGHCSNCGGIDKLDHFDRNGYCSDCQEWRCDTCGLDLEDCDCDN
>	ENTRYscaffold106_cov7510		MTIKSTPHYYIEVKLPVGADTEKFVDRIYELAADSIDDMGWFKVGSQTGVNVTPTNDVSIHDARMLDKLVYDVAEEFGYTLESC
>	ENTRYscaffold106_cov7510		MKILESTTVHYRPVTRLTPPADMPRSDAAGVIRGVFWLLQNEYHEVMTDYYYSEECQAFCLCGDLTEDREMAERQGAGVIELMKEILPANWSVS
>	ENTRYscaffold106_cov7510		MRCGEGRGVCGNFAVFSRFAARIGGRVGENYRVGPLTPRRFAAFQLNMLITGNILYRLE
>	ENTRYscaffold106_cov7510		MFNSTISLRPVSGCLKILQYFIRRIRGILQPFMITVLMDFVN
>	ENTRYscaffold106_cov7510		MRYPKSLSKLSGSVVLILTLSVLSTIIGSLIYSSSFYLGLINSIPTLTPSSAG
>	ENTRYscaffold106_cov7510		MTEVQKYIFHIIKDIDMKGHIYLPENVALEFPQILIIMKHLDYRVTYVSGTEMYFVTNHNPA
>	ENTRYscaffold106_cov7510		MANGYWIILYDGWGLGLNMIEPRIFSDKEGNNWFTYNGERPTVKEIRKRHRIPEHQDIKVVW
>	ENTRYscaffold106_cov7510		MPYIDLSRKQNNKVIPVIPELLHGKLSILTIAFNSFYCYDPFVLEVLLEKYFKYWHAWYGVNLPINIVIKVVDKARFWSMSNTSKKQFKSVVLQAYSSYVIKQISQQRSKKRVMEKPTMGINKRLQEMSLRSDTTSGFAFLKAVEEMGELAKAINQPHRCDEPDVSEAADAIIALQDFIYKTLREYGHSEEEVTNNFNSLLNSKADKWETYL
>	ENTRYscaffold106_cov7510		MHVFPRKVVCAANRITFKDGRVFLLVGVRHWDPIMREQADWIGLKESGRSVIEKEEQGFIDQWRVFMDREEAMQVVLASGQPFDKERNGGSGRELFSEGVW
>	ENTRYscaffold106_cov7510		MQVLIDKAVLLDAIDYANDHPSMEDFYALKEQVFKVDKVIGVTAKQADLLKEALNELLNWLDTDEEFEEVEALLEALNARVPS
>	ENTRYscaffold106_cov7510		MRKFLITLMHQNPALYTTSYGNLVKEINLHNFNLTTLYQEAAKEFGWNAKDIIITNMCDITPSEEVEYAGTN
>	ENTRYscaffold106_cov7510		MNITLENVQHKLDGWQGDIVVSGKFLCIEYGNTEEELRETFATSKDIYEMLATEAEVE
>	ENTRYscaffold106_cov7510		MSNIVRSVENFAVQLFDLYPVESGTGRGFWGLRVSTSPNKLSAAGRHQAVRFHVSHEYMIRLYSAANRLLRGKGFDPTILLKTVEKDYVLRFQREIEGQYLMRYVTLNEDNKHLYELALTGGKW
>	ENTRYscaffold106_cov7510		MKVIFRYPLKFIGETNIKIQKNPTVLSVTIHPSGQPMLYCVVDDREPADSEITVRGIMTGEGFEWNELGPFSRFLGTLNNAGGFVSHFFVINQE
>	ENTRYscaffold106_cov7510		MYSIPAKTAFICSIMGNFGYIPTSVIRASTVDVVLWLDGLSGYTNGHDFISFTDAQRITKSVVRQFKESYEFMGTVVVGKKVPRVTSDFITRVIKEACEDSNVAVLRGKEFKGLVYSHRKGIVTDQATRQVARVIKRFDA
>	ENTRYscaffold106_cov7510		MRIVLVIQALILILLLNSNSAHAVVKECSTYPLITYAERATIKKIVTKDTKPSKIWVQLSTKERVEICRSLAKSIRIHLI
>	ENTRYscaffold106_cov7510		MRNIPPVPKQPSKLDKAKELEDYMYSKGLNLYEMQELLSIIQYSRSERR
>	ENTRYscaffold106_cov7510		MIYFTSDLHHRHRNILNVCPEYRPWESREAMTEGLIEYHNDLVREEDTLYILGDFSFGKAAYTLEILGRMRGKKVIVRGNHDEWLDKVSTTQLLNVGVVEVRDLLCKKFDGKKIVMCHYSIRAWQDQGRGSLHIYGHSHGNLEGFGRSMDVGWDAWGRYLLLEEVIDRLESKEIEVADHHKIIVE
>	ENTRYscaffold106_cov7510		MDSVWRKEVTEMLHHHEKNIASLQKKIEDVCARTNSITWEEYEFEVRNLENSLANERFFVHKLKEQLNCEHKWKCLGGGGQIMTDVCPKCGASHDY
>	ENTRYscaffold106_cov7510		MSHNLKVALWSAVLGIFVWFSPLAAALGFEVSAAQIFDKLTSYEYISKHYDIVLACVVYSIITFIIFRKK
>	ENTRYscaffold106_cov7510		MIKLVKALTIGIILVPMIAFIFALMLYIVTLDVGFIYSWANALKVLVTTNPFS
>	ENTRYscaffold106_cov7510		MFDKAMSVIKDNPNKFIVAGLLANLLVIGWLMKTSSNEDIPLTEYRVVYEHSDNYGSTCGTESGYFWYTEELSKGILFDSWKHMRTCSSTEEGAINSAKSIIEKRLISENSKKKSYMAYMSKQDVVIFKDKAND
>	ENTRYscaffold106_cov7510		MENAGVVVWFPALSMLAAMFIWWLVLFLLGKASKDSKKFIKEHSIVGWGWIVFAAIAIIFMVFKSVTSPVLRPVNEVAPKEVRTVLEAPELPVLKDVTGQAKPKDVLKEQPKTPMVDKAIEEAMKK
>	ENTRYscaffold106_cov7510		MKKYLLMLAAVIGLAGCGTPSEVPTSYVGKIQTPKGFQKEVIQPSKFRLDQCWGYCDKLVLLEASDQVFTREFKTFMPKDKLNLTYGVSMTLAIDPSSYDQIFSIIPAENQNDQLAVIRLSDVYARTASTKIDTLMPQILTKFTIAEVASNREQVNQFVQQELSKQLEKTPFIVKVAGLTKVDYPDIITQAQENAAKRKENEAQVLAQRNLDLLQIQTDKEVETQRRELELMKASTTAMVADKMFSTNYKTMRELEVMEKLANSPNKVFIPSNMLNSLALQTMVGK
>	ENTRYscaffold106_cov7510		MSIWEIILGIYAVISVLLGCASTYVIYGMFFKGKFRSAIRGNSELAAAIINAKVKYQSMGPISRFLNKIAIVIVCFISITVGWPLILIFS
>	ENTRYscaffold106_cov7510		MRITREVAEDLVLQGLAKKNMVIHPVLGELTLFKYARSVFYKNLWTPELEQLRGAVFHGDTLAVQAMLKVYNYGERDAGKDLSMDTPVYLDYKVNGFMLNVTIIGDELIFSTTGSLTSDFVELGASVFFNTLSVRDIEELKTFEDYTTFTFEVVHSSDPHIVQEKEGLYLLRISNHSMGLRNRVAEAIKCNPVEGFVTTLGEALKLAETAKHEGWMVYPAHGFGEPFFKLKTKYYLTTKFLMRSKKASDMVFKDQWPVEDEEFFKLVQAIKDTFSKDSWDGMDDQTRRHFVETFFQDNGAF
>	ENTRYscaffold106_cov7510		MDKVLILIRGVSGAGKSTLADILTMLPDTKAVAADDYWGPNYDFDPTKLHIAHHWCQLTARSYLEDDCSVVVHNTATTERDVNIYKSIAKDHGAKFISIIIENRHGNNSVHNVPEEVRASQAYKLLNSIKLI
>	ENTRYscaffold106_cov7510		MGSLIIENIWMVRALLCLALTWLSAEILQSPKHWKLWKLAKYGTYVGVVGVILSCIGGYFYG
>	ENTRYscaffold106_cov7510		MYSWLVCLASNKHYRSYNTENTLSHSVSPLGSLLFSS
>	ENTRYscaffold106_cov7510		MELALFIYLVETICREEQAGGSGWAFIMALGIICSAIVLVLQKLPLKDSKDSDNRAFGEFLERLAAKKVLVFFCAWALVWNLIPSQRTAYTMLGAYGVQSFATAVYENDQAKRIATNSLNLVESAISKYQKEFEGTK
>	ENTRYscaffold106_cov7510		MYIKKDTGRVFVCTDLHGNIHTLHKMLNDVAFDVTTDLLICCGDLIDRGPASRETLEHFIYDETGAYISIRGNHDQFLIDTLNKDDPSGNWVYFNGGQWILNEEEWKVKDLAIDAKARLPFYLTLDFMGTRYGFVHAEVPSEFTSWEQFTKTVDQETTEVYSRMGMWNREIIRGEPAPVLPDVTYVFHGHTVLDRPTIVGNRVYLDTGFVFKRLLTLIEITPTGALKANFRDKYAPRILTKGDVFVIAE
>	ENTRYscaffold106_cov7510		MVPPHNKEKAGSRQLTYFYPNDSIQIHIRVLMVYTSNSIQTLLPRLLTSTTMY
>	ENTRYscaffold106_cov7510		MQLVYHSLFRICFSGSLAQCSLLGIIYLKIYKETAGYFYLGICAMLCLEFGL
>	ENTRYscaffold106_cov7510		MDNFVHGLASKSSVLLEGFMKASLYYCSKWELLWVTL
>	ENTRYscaffold106_cov7510		MKFAEAAGADIRQLQHVAIKLNNAQRLFDNPVKLQDMYAEFGSGRVLKWHNPLSDAIATLELGTVGLQRRLFIS
>	ENTRYscaffold106_cov7510		MTYFLAPAKDNIKVFNSIKHSSPSKLHMGSTFPDFWVSAYMFSYVPVRLSILLINGY
>	ENTRYscaffold106_cov7510		MSRTLDPLLMGTFYSFPYLGHISSLITTLYLTNAFPESRGSIYST
>	ENTRYscaffold106_cov7510		MSEERKKFIIMFDLEYLGKDDKDAQILDIGVAWGTSIVDIASKQYLPAWQKDSVINPETLKFWVGHNPSVLSQYLSNTVPMQYIVRELMQLLSTLKNHAESANMDVIVMSKGITHDLPKLEYQLETHFPIEAYCKPGFGIFESLFGYNCRRDMRSITMYRSEELLKEATEFSVDYANKKIAGKELHDAQWDAVSQLAKVLYIAHKSE
>	ENTRYscaffold106_cov7510		MALLRTDVNGRFCYGRAATYLLAKLNDAVAKGHILVSMDGKVVANKVPNRKGSSSALVECQFNTLNISTIPSNEYERIRVEYDNVDDLSFADLDVCYTNPTNVVLMQEVGLDRDSSMENLMKDRKPVLRVHLYLHSHNISPPAMRGWETGAKRSDGVHAQSLANAYLAKSTVTTNAVNKQSSTTEKEQKMSDKSFMQNAAENLTTTSKSVVNDALDVATGMAAVEVIKQIAYNIMPVKVGFFGRLMGANSWIKDNAFVTLGIVTVVHTVLKSSQGRFAVNDQVMATADNALRYATFKAVEELPIKKLISDLSEKLSKISG
>	ENTRYscaffold106_cov7510		MKPKYKTERQLKARVFEMANINKQLLDMLSFNIQDLQTGTETGLDAESCKTILERTLKLVKEVSNGSTQN
>	ENTRYscaffold106_cov7510		MRSFRVVITFSSGEVIERVTTNPTRLIKSFSKEWPLRPEYEMLQILGLTSLVKGYIVTYKTDPIIKS
>	ENTRYscaffold106_cov7510		MDPFYAFINVTHSLLDIGKPNYLKYTLWDSDIKQESHSC
>	ENTRYscaffold106_cov7510		MPNTFKNPNTAMEVVRDYVRVTDTTVVVSLKGLNKTPVFTVQSVFNPYFAYLR
>	ENTRYscaffold106_cov7510		MYKLLNTKDLPSYRVSIDIIPERGTKHDSIRPIVLVEWETKLTNSF
>	ENTRYscaffold106_cov7510		MSQELIESLEKLLKSNTLLGGGIPPNSNIF
>	ENTRYscaffold106_cov7510		MSDRDYSVRLDAPEVFKVKGVVYQVVPYLEATDGDVGYYTIGSSIVLELVGTIHTSAGPDFSSALNALRAEILTA
>	ENTRYscaffold106_cov7510		MQEQNTQPTTNHVITSVQINNIIQVLDHVVKHEGISLQSASILLGNVVRPLTDLPQVTLNEVPEEDQPTGDTENV
>	ENTRYscaffold106_cov7510		MNKQEILNEFRKKQYFAFSFQKADGSVRYALGTNDNEYISKYWNPSKEGGYEEPEDVVRYFDVDANAWRSFRVDRFISMEPY
>	ENTRYscaffold106_cov7510		MGDRFYMQQGATASDFKLGTFKSKPTKAAVLADISKVLHFVDSKTFANTTTLANLLEVVEWLKAEPFAVTASAGKVPIANKKQVYIDVISDSCSFNDPTILKLFTLQGLRDLVRFINEQAGNS
>	ENTRYscaffold106_cov7510		MSKLYMGDTFLMPLWVDNTFLGTVDKAKKVRDVISDEIRHLEKQLADLRTKHEVLVEFIKENPKE
>	ENTRYscaffold106_cov7510		MDETLARLVADTKTLEILHLIRAALNDRFKDSLDKYRLLAEKSGLSMDDPNIIEHCELFAARDTLVNINSSLQLDIELTSAVLESYDQPRH
>	ENTRYscaffold106_cov7510		MVISKNIFSLEYWAQHQFFSNTDGSINTGALHEAFGAQAKTKFKS
>	ENTRYscaffold106_cov7510		MSEQKPFNKEELVWALEIMYSLKVGTSEFAKCTVAFLEKLYYGNLQNGMRTNELATREAEQVTKILELEAEVKSLKGKLAKANRDLRRSGGRK
>	ENTRYscaffold106_cov7510		MNLFANRKQALEATYVVMIPPSKPYNPVRILTGVTDKVLKQYKEKHPDLVVFKKEEW
>	ENTRYscaffold106_cov7510		MLDNEEYKNLVKDGAEFLIGSCEPLFIVGSIFNDQLTLLCSKFLTEGDTTSNKFESRLSALKEQFEQDVADKMEQLEYFNCETCGWWCWGEERADTREAQVCTDCHEEDED
>	ENTRYscaffold106_cov7510		MIKLFKTENCPACKALQSELVKRNIPHELVSDLTFAAEHGIRSAPAIITADGSVLRTSQEIFKFLKAA
>	ENTRYscaffold106_cov7510		MNKTNSDGLQLVHADAIPAVIMTGYQDRSLSNVFHHRAYMPSELNDYQPIVPLLDTLHMAGSQDTVTLILNGDGGYVSTAAHLAAAITRSQAVVVGEAFGRVSSAHTLSLLCCDVILPVQSTLVMAHNMNMGSAGSGMEPIQHVSAALNWCHTIFEEYQLPFLSIEEMESVFKNNATLWFYDEEDVNNRIFTTMWMRAATGGLKPEAFNMFIDLVSSGVYSNCKLVNISTLVELFDQLEHMEPLEVGNTNNLTIMEHYGLFGEHNNPVDYLCSLD
>	ENTRYscaffold106_cov7510		MTGRRLLQVVGTEFFRTKIKSTFWVDLMRENIESCWVGSLSVTVDDTRFPDEFGLLKELGFITVRIINPVICENSVGSDHDSETSLTNVSFDHYFTNDKSMGFDPIFNFVERII
>	ENTRYscaffold106_cov7510		MSFAKPLKIFLKNILGDSITPDQVIDEALYGDKDNTYVSLKGIDLNTIEYAMQELLNVLEVRDI
>	ENTRYscaffold106_cov7510		MKNFVAKHAHKFNRCATFSDRTKYSRKGFMVDWDEDEPPVRANLYRR
>	ENTRYscaffold106_cov7510		MAKKPAQAAVVQTKVDPKRERTIKNRERRLAAHLARFPEDKVAKAALGKEKPARKTPKNKGAFPKPVIRITECMPVPTGRKDKKTGKAITKPGSGFVSSKHVQGKVLTFGSTEPLFVEKEGKLIPNPEIKEAWEAYLAESVRATKRKRNASK
>	ENTRYscaffold106_cov7510		MITVIMAVAKVGNKLLFGDKSGCLPWGRVKADLDHFVYITKPKEGRTFVCSSSTYSTLPQKARKRLQPLIIAESITDIYPDTKYVGNVSDREFVILGGRKLIEEALKVADHVMISEIGNPPEPQESHIYLRDSTVAALANFELISSWWPFSIEIQEVTTKPYLRQAYCLSRN
>	ENTRYscaffold106_cov7510		MIKHIIKRNGTTEPFDPKKLNQWAEWACEGEKASWAAIAGAAISNLPESVTSSDLQKALINAAESLIPTDFSYDVPAKKLFLAQLRKSVHGQYSPPNLLAFTKEMEKSKRWQPFSKLYTLDEMCAFAAHIDHDRDNLFTYGGLKQCADKYLLKDVNTGKTLETPQFMYMGMCMAIGISANGERNDWTIQEILDLYDEFTMHRVNIPTPPLIGLRTLDRGFASCCLITAGDSIDSLDAANSAVFKMTAARAGIGYLGSTRSTGDPVREGSFSHTGKLPFFRAVDRLTKALTQQSRGGSATVFYPFFDPEIVDLLNLKSQRVSEDKRIEFLDYALQDNPLLMELYSKDQDVKLVSLFESPELYEAFYSEDLVKFKQIYSSIKTNKTVPAKLLVHTYMQRRV…
>	ENTRYscaffold106_cov7510		MLLRLDFLTSQARGKFFKETGQLKHVDIFSYRIKCLKDDIDDGASSAVNYAIFVWEVGYTGLPTIDWITK
>	ENTRYscaffold106_cov7510		MKPWIAPYIDGFSYYISPNKLKELVETEAIEVVAVEHLRGRTFGGHLPTVVLADECQNLSMEALKCLTQRLGQEGHLVLMGDVKQCDLPSESPLKELLSRLEAYERRPVAVCELTTTVRSPTAEFFSAFWD
>	ENTRYscaffold106_cov7510		MYQEPTYIMEVVSLGTALHFNGYIPLITSDRVEFSKILHQMLEETTQKKWALIISEEKNREQILLDVA
>	ENTRYscaffold106_cov7510		MWMPGSGVLHPKQVVQTTSLTSERAYAQFVYWLLLLVGLN
>	ENTRYscaffold106_cov7510		MVLPNPGIALTMPSLTRRPTAGYSKNRLRYNSWDSLKVKLG
>	ENTRYscaffold106_cov7510		MQEETLKKRKIVISDQVYMKLTDEEYQQCLDLLTFILPKQNPNQKFQPV
>	ENTRYscaffold106_cov7510		MFFKIPEGGLQRVIASRYYNFVRIVKLGPMCYMALDFGDEYEKTCKKKL
>	ENTRYscaffold106_cov7510		MMDKFIGGLLPLFPMRKFEHLEKVGTKTFIYTHFDKYILDDTSL
>	ENTRYscaffold106_cov7510		MTKVPKIAIVDKTPNRQNYSNVYFGGTIPVDVYHLCSDTTIKKPTKKNIDIVFDPSDYDFVILVGSEALKEYCKVTSVTDYTGMIAPPKVPVANTKFIASISPAVIAFRPENKPVLEKTVSRIRSLITNGVVRAEGDWQGITEYSIAKEYLEGVVHRAETKEVAAVAMDSETTALYARKGFPLGLCFCDTPGVGRYIHADLFDQVLIDLVQRIIDSPAEIVFHNLKFDQHWFEYHFSIDFNKAYREGRMHDTMLQHYTLDERSGTHGLKSLAIDYTDMGDYDFELEEFKKTYCTVHGMKQEDFTYDLIPWDVIKIYAAKDPDATLRLHQKFLPLIRKNNQLNSLYTNILIPGCRFLQKLESRGVPFSVSRLREASSVVTEHIREAQEHIYTFDSVNKYE…
>	ENTRYscaffold106_cov7510		MYSDVKPKYLAYPDGAQIPFYPARSLHGVTVLVEGIFDVANLMDKGLDFAT
>	ENTRYscaffold106_cov7510		MPESLEPFDKDFRNISANTYKKLGAFTHSNWLGRLCFPIVDNVTGNTCAVL
>	ENTRYscaffold106_cov7510		MYIDKELGVYHCYSCGFKGKSIYEYLGVETPKVSPFIA
>	ENTRYscaffold106_cov7510		MAFTISKMEEIITLTAAKLRNLPAGLKFNSHMAWEYMKLIPQSTIVES
>	ENTRYscaffold106_cov7510		MDQLKLQENTPTRDTYREFEQYLKKNCKQTLPVVVVDDRNMKVSTVDLSMASLKVKYGDLVTTAIVDYVNQLTLEGVKQLDKLDWKVQMHLATMLKNTIARKYKVLVVSPYQVDETGATRL
>	ENTRYscaffold106_cov7510		MVYSTISKSHKAYSTCALPKSLVGFFRSHFNCVVWCYFTYLQMVRAYIGA
>	ENTRYscaffold106_cov7510		MQVEEEIDSNDKVFYGDEISMFSSEEETQI
>	ENTRYscaffold106_cov7510		MTIAELVEATGKAERSVKSMLTRRGLSAADYDGAAKKA
>	ENTRYscaffold106_cov7510		MAKKWTEESTNTLFSAVEGMGVVSKAVVVELAEKLETTPRSVSSKLRKAGIEVESLSVQKTAWTPEQTAELHSVLEANPGVFTYAELAAQLSFEVGARTVQGKVLSEELTGLVKATPKKEVVRTYTADEEAVFVEMANEGASIDSIAAALNRTLPQVRGKALSLHREGRITAIPKQEASNRKAAAD
>	ENTRYscaffold106_cov7510		MKILPPTNCPSCGSILEFSHSDIAITITCPNYLDCPAQTGKRLEKFCKALSIKGFGPATLAKLPATTVPEFLGLTIESFLNAGFSDLMANKLHSELLDKTTKMPMDKFLEGLAIAGFGATASKTLAAKASSLAEAFTIKDVVSPRLTGLLQEFGFDNPWIFDLEDRVVTTNIVTQGTVPSDSPMVSNGTVVITGSLKNFKNRNEAKSYLNSLGFEVKDSVTKATTFLICEDETKQNSSSYKKAMQLGINIGSIDDLVERITNG
>	ENTRYscaffold106_cov7510		MRFSDLKAKTIEMDEFFLDMFVNGKKSFIQATVTPGKTEPQITEKLRKQLADALGGKPHVVVYDRTNERVFAVQPRFVSNIQPLNSVF
>	ENTRYscaffold106_cov7510		MSKPAPITDALREEVIAAYVETIEGYPEEERPKVTMEVVNSIAQEFSLTPNSARVILTNAGVYILKKVEPKAAAASGGTGARVNKESAHKALVAALEAIGTEDVDMEVVTKLTGKAAQYLATCIQNGDFNK
>	ENTRYscaffold106_cov7510		MKLSKDELNELFVYDESSPTCLRWRTNEYGTAGSVAGYHVNPSTNPYIFMYGSKVAVALIVWVMHDRVLDKHKALAPKDGDMRNCRISNIQEVVLYQYPY
>	ENTRYscaffold106_cov7510		MARGPKQDYNEALIPTVIKMLEDGATKKAACETLGIAYNTKRLADIIEKYQSDKEESAARRKQKRGTPIQGVELENIIEGYLVLDLSFDHLSKRFYRPVEAIRMALWRCGALLKTQEKPNPLWPSQMPDECYKHGEADEFSIGQLVWVAGYGCLGEVRKYHGNGQYRVYLMDRDLHRNVNFNWWDLGDLSHLEKLGVNLRQLGGVMDADEIKEILYETMRKARMTANRRD
>	ENTRYscaffold106_cov7510		MKVLVLFEEIPESSMLMLIDMTAEEFAELSPAHGNYLGSYFSPDEKNVINQALCRWNFALQFLQYPEGVLTKNDKEWMEQSDVDHSWFNRFEGRVLQLTDMHTAGKFDAFINTGLVM
>	ENTRYscaffold106_cov7510		MKKGSTDIHTLRTRWMDQIKATHTTSLNLSRKQKRISGRAGRVAWKIMQLELASLCRLRHLRIPVARPTTPPDTFSIGYGVNK
>	ENTRYscaffold106_cov7510		MKHKTELLDLLDRWFAEIDFQEGKISATIERTPKKVSSSVGGRARRVAVKLINLGVN
>	ENTRYscaffold106_cov7510		MFSILAPRLVRKYIRTSDNSMREEYVPVSHVPNFTKSLTSTFKLEDGAPVPFLLKAESGDLRKRFYYEVVHQENPDSIKSAVKFLKKPHNNPELLMVVGQKKVGQETLVPRTKVAFDSHNAKFKLIAFDIDSWVDMSAPNPTDLEAVGKYIVSLLHSEFPTFFPETMGHIVLASSSAGISSGIRAHFYFINEQELTGGQVRFLIDQINGKLPGLLDNTTYSPARILITAPPVLNGLADPFSDKPRLYYTFGCSTTIPESIEAALEATEYEELNKNHLEILAKLEGVPVVGNPNINTAIAQLPMNLQRKCLSIVDGKVTDNMYIKTVHTLYFDALQEGIDIQDFERNILTPMLRDYANRHGSAKKVKDYLHNGFRFAVARSIADVARNVSFPKENKWKHQ…
>	ENTRYscaffold106_cov7510		MFSQKKNLCSSGDKAVRRNLGGGSCYRVTPSSVMTPMVAQRPEAHIL
>	ENTRYscaffold106_cov7510		MFSGGNTHQVLMSAGTYDTDHVLWLARETPSNTDFSKKLFQ
>	ENTRYscaffold106_cov7510		MTSPTLVAALFTALMNFESSQCSSLPLLFAIIYTSLIA
>	ENTRYscaffold106_cov7510		MNVGEIKDWVSYPATKSLHIHNITDESFEEALSLIRFTKSLYSLPIICYYNREISEGSRLLLEALSTKTILTGV
>	ENTRYscaffold106_cov7510		MKKVLIAIAFMSASAVASPALVYYPQAQGVQAVYDNVYVGYSAKGVDETTTTSRTCGGSICTDVERDWFNYNLQVGAVSYTDYGVYPFAGLTYSKRNSHEDKFKDGILQQQYNHSDNSVGFEAGVMYEFYPHAIAALKFTTEYEEVQFGLGFRF
>	ENTRYscaffold106_cov7510		MVFIRWNDGWWEPLPYTGMEHEALYTWDNSNNFSYQQNLDVFNYYRNSYGLSRYSNGLFIPRRRVNGANQVDPNAYVTHVRVLELVGLDVY
>	ENTRYscaffold106_cov7510		MRKASLGHSELARILDRYTRYVYTQGISLSYRKMNLVLNQPNNSTSPRQQVLFTT
>	ENTRYscaffold106_cov7510		MKIGIDSVVQIKFLEVTPTPQNPESMDINYTYSIVKYGEQDKKFGTNLGDAIVNKLDIILNEGI
>	ENTRYscaffold106_cov7510		MTEQVKQDVVDLGEHYFHVGNASVAKVTGFITDERLTLDVAVSANCIPVALAEDRDEETEENLQAMRDQGADMMVEYLKKFIAENGGEVSDGDFKYIGQELKSVTE
>	ENTRYscaffold106_cov7510		MSKLCRLGEASAVKQSRKMRQRKQMRLLIDKYITDPEVNKEFHDLFNKVCKTWYNY
>	ENTRYscaffold106_cov7510		MKQSLYRKFEEEFQREFEKYLKCPKCLGTGKLDDNDGFGSSYNEWDWDCDSCGGDGIRKIHPMSK
>	ENTRYscaffold106_cov7510		MYFRIATFGIARCLSLNPINSFWRIVSIINFVQLTLILGQRKGSAL
>	ENTRYscaffold106_cov7510		MSQEFHKHWVDIFNTVPSYQDPIQELANRLGIDRQEAKVQHIKYMTTTDSTVCIMARNAYATASQLAELIVGYDKRFDCAEEVLDSLED
>	ENTRYscaffold106_cov7510		MDELLSRYIDILGGVSSYNGQGPDKTSNLHLCWMLVQISFMSVNDPKAHRWLGFVQGVMACKGLIDVDEERELTRIIFS
>	ENTRYscaffold106_cov7510		MSWLLFFIAVGFALWYRKLYIEAERSAHFWITATEEWKEKFHEIVKEVTNKK
>	ENTRYscaffold106_cov7510		MRNITEDTVYFNSALPTQYLCGVTFVWQFAKDYGEGEVLETGTSYVPEFYLDNFTQSLLHDLFSYEEFPPYEEFVEEHSQERIELLEQFGFPPVKYIIEENHRYAAKLNMLFAFQLDETMRMREVLING
>	ENTRYscaffold106_cov7510		MAKKWTTLERLKDDMWEYERAFFKEDDFHCLIRLMFRLGACVDFTQNRVTLEVGIHKLVFGAEDIIKAMKLAMARAEEIEQNA
>	ENTRYscaffold106_cov7510		MLDYCPMCGSEELDHFMNGDTYCQECGYTHNEDDDE
>	ENTRYscaffold106_cov7510		MIFIIGWIISGIVVFWLMSDYPAHSSTADNTQLKIDSKTLRVLLRISMLLFGPAWVIVAVLTAIWMILEWAYKTFWRKFTR
>	ENTRYscaffold106_cov7510		MKLETYDAGEPCGGAELCCGMCGAVMYQDQHAGSGEDHHVCSNKDCGYILACSFQHQDPPTIGINFGFCRPNAYGIDRAKLMMVKDDPYNHKWCVVEGADGQFRLYVLN
>	ENTRYscaffold106_cov7510		MNLMCERRTKCQELFVVKMGAIISGLGIMRLIPIPVDTGVLRLRTG
>	ENTRYscaffold106_cov7510		MFTRIRKSWQLVIDWVPLSEFVEAEKKAYYQRWGRFEHRDKKVLRQYSKNMKQAYNRAGRNEKRKQLHNLFKDPESDYLFETEYQKGIRWDFD
>	ENTRYscaffold106_cov7510		MQKQNLQMPIGSQVLVTTDNWFYAPDGRCYRAATGKLIAILDDSILGIKTNRNSTNWYVQVGNLMIAGCQVHYAMRLDKPMDTSKSIWDFREVDGKVEHFERPHIIYNAGDNE
>	ENTRYscaffold106_cov7510		MTITVAQMLCIGKDCGLTTVYEAWSQVQSHWDAFFTYANFNEEQRIFNKEMYDLGILEMNPDPNTHGIYRWPEEDILIDTMLEKMGVKYEEPNWSEADQQHLDDTKVEWPDGM
>	ENTRYscaffold106_cov7510		MVCKDCGEHMEGDGFSVPVHCPNADYKQWYDKEPDAEPVYCNFFIECSYCNSTGMIEYFPIDGGPIYHWMKPKKKPCPRCR
>	ENTRYscaffold106_cov7510		MKVFCHRYKWGHDGRRRKLFSLLNSGSAKLLETNKDGWLFDIDSNIYGLNRKGQIYKRVKEN
>	ENTRYscaffold106_cov7510		MKGLFLDDERNPQDATWMQYPENIEWVIVRTFSEFAKAIHSTAFSVLSFDHDIQDFSKGTEMTGYDCLKFYCNFIDLQDLPLPQLVVVHSMNPIGKVNIMSYWKNFLEVKIS
>	ENTRYscaffold106_cov7510		MILYNDIATLPNGRKAYLAAMLATIVGLSIYWGDTWYGMLSAFSGVMCVVLVAEKRLSNFAWGLINCGLYGFISYQNGFYGDMSLNWAVYIPFQFIGFYLWNRSMQEEVEVTSKSLAWWDILNLAVATGMAVYLGHIILTDFGGNHPWLDSFNVVLSLVATVLMAKRYAEQWLCWILVNLSGIAMWVSATVSNQGEGVATLIMWSAFLLNSIYGYYRWKSTAEIN
>	ENTRYscaffold106_cov7510		MRKVQKRGKMLRKATYAALYGASAKVIAVKTGIGMRRAKELVKCVKS
>	ENTRYscaffold106_cov7510		MRKKLKRRFIDKIKRKGRDLETCLLFAKLSDSLQEAKEMARLEKVKNRHKLRYEGPYNWMRWEMYSVVVKRTGRRLGATSQLP
>	ENTRYscaffold106_cov7510		MAKVITLTEALATLKVLRSKQDTLVRTGTFVGVSTRDKVGTQDEVTAQAQFQSEFDRLKGIGKSIQEIGAKLYEANSKTEVVIGGKTYKLAEAIYRKAHLQNEAEHLRVLKAALSRAEVLAAKAKETAEKRADQQVETLLSGRTKDNDVAAMAVEMRNKLIADEKIKLVDPNKLGDYILKMEEDLVTFSTEVDVAISLVNATTTISVEI
>	ENTRYscaffold106_cov7510		MRFFSYERLFLLARGDPANIMYLFRRFLENKPDVVAYLSGNNWIVEPSALILTKESDLQCSEFLGLISFRHYAEYKCSGKTELSVRDLPSWVDLSCLTPSNLWYRKGNTIYFPTENPPTL
>	ENTRYscaffold106_cov7510		MSNSINNWGTVKGESQSEGLNYAKLVAGTPFVCRIVSGVRPRYQYWVHNSIGQKLPFESLSFNHENEKWIRGAIDPVREKGFTESDGKGGTKPLSSKRAYACVVINRATGQLEALDLKKSIFDGIIKYMQDSDENYANPSEIEFVIDKTGVKWNEVKYNINVMATLKANRDKEAVKALHEQDAKLLEGMKDIMEYWPRITAEEQRAALDEFLSRTADDSNKSANSGGNSGGDEEAMSDLD
>	ENTRYscaffold106_cov7510		MFDLLAKLKHKTYVYSGNHEMAVRKGFGKYSILHNYSSEISRGNRLVEVLYSHRSEDFDIVGYEEISKKEFHKPEMAKLCFTHVRGEIKPHVKWEIPP
>	ENTRYscaffold106_cov7510		MVATEYDWTIYEVEANILQSKGIQKSELLDKKIVTGFAKDAVLNLTKTSVSEEMQLFLTDIQRLPAKDVDRLVTKFNSY
>	ENTRYscaffold106_cov7510		MRILELGFENMLSYKNKTVLDFRDTGVTIINGPNGAGKSSIHTILEELLYNKNSHGLTK
>	ENTRYscaffold106_cov7510		MYSSICASLVSLATLLALISSLARRTLCASLVIWEICTSHDFTDASSSFLVWESSVVFTATSVS
>	ENTRYscaffold106_cov7510		MGVIIYDNGNRVSLKALSSGEKSIVHVATLLAIRDTMVHTYGEDLNLLFLDEVISVLDPEKKDVLVSLLMKITNMCIFLVSHGYNNQLAKKLIVEKHPEGYSTIE
>	ENTRYscaffold106_cov7510		MSNAAAAKGTRFETSIVKKLTELTGIKYIRVPLSGASTFAKGDIMIDLRSGKMSNYCIECKSYADDQITGNLLYPGGQVFDQWLEQTFRQATNMSSKPMLIFKKDRGKPIVALDFEVPEVVNQMRVTRKTGTVYLYLFDDVMPLIKDTLYK
>	ENTRYscaffold106_cov7510		MSYEEIDDLAPKQNVWDKALARKNVNGRNLLVVDMNNLAYRYKQRGQVEFHEDMLRTVESLAKSYSAVHVVCCWDWRSSSYRKSIFSGYKGGRKEKYKDQTPEEKLQAEMFFNGLDEAYQHLKASEKFNTNLTNFKFEFVEADDLIAITVQMMEDIVDHIWIISTDQDFCQLVSSKVSIFAYKSRKEFTVDTLFEFTNADSGEQHLFIKCLQGDSGDSVPGVPDVGPKRGYGLAREYGDIFNLI
>	ENTRYscaffold106_cov7510		MLNLELMDLKSYCATAIAHPKEENLEYVTNKLIELREKYDV
>	ENTRYscaffold106_cov7510		MLKLQTAPSPIGDNDYRIVAMTQATQGGVTRGTGFVIDPTSKFIVATRDMFAIDIAFFCTAKWGEGDSLCMGVGVGDPTQMPQFAGQDVVGKAYVSRFRAE
>	ENTRYscaffold106_cov7510		MVGPALSVMRINCINEGYERLELLTKDDVPYDSENGISLTTKEKNY
>	ENTRYscaffold106_cov7510		MQDLPLQTAKDIYANEYILVPKLDKIYDIDSELGLDLIDFGIN
>	ENTRYscaffold106_cov7510		MGLQHQLKLFVGSIMMLPLIPLIKYTTRGEYSKLYKFLEVRLGLEYVMVV
>	ENTRYscaffold106_cov7510		MTVPNIPFTLSQANTEFGGTGRASDIMNKAGLGTTGLVSRL
>	ENTRYscaffold106_cov7510		MVLLLITQFLMYQEVLYLQLYLSILVLQVLYKITRVLLGSVWKLQSPEIPI
>	ENTRYscaffold106_cov7510		MVHGISLVLEANRLLVIYLYSTFHVCDSNRSSHCATR
>	ENTRYscaffold106_cov7510		MRTILGGGDVASGVVHIRPRGMTTVTNETVFNNDGTITGGGTPTLG
>	ENTRYscaffold106_cov7510		MNYKHSTFELPLPPLVPLKYQPKAQDNLDPRLTPQHSKYFYIRRVFL
>	ENTRYscaffold106_cov7510		MCKFGTYVSIYSKSTSILGSSILISISGCYKYTTFVLPCSRSIKYLTKYSRHLVT
>	ENTRYscaffold106_cov7510		MFTDSHSPVETQGLQPSAELDQVLVYSRYYAIPYIEVL
>	ENTRYscaffold106_cov7510		MLRLLKLMPFRARTQHRLLRLMLPPQLARRWQVRTRHRLQRLTRSLLSLRLVLRLLQPRDLLVPLQLMPLLPRHLLPQQLHKLQMLRSPLLRLILVKPRRHSLQLLQLLKQEKLLPLRQMQHSLQLLQLLKQEKLLPLRLMLLSLQLLQLLKQEKLLPLRLMLQVQQL
>	ENTRYscaffold106_cov7510		MPHRHLRLMLHSLPPRQILVKHRPLLLQLLRRLLRLMLPILLQLLVPKLVMLRSLLLRLRAPSQLLAPKPVMLHSLHRLPKLVRIKLRYLKPIRQLQRHRLW
>	ENTRYscaffold106_cov7510		MKTYFYRKGTYPNSGYIRSSLGCYKGVVSTCKYISRSLVLLK
>	ENTRYscaffold106_cov7510		MFYSNRISAFYIAAPCGAFRIPVILIVIIASLIALPG
>	ENTRYscaffold106_cov7510		MVHKGSVELVSSSIRLLMQLQISTWHLRIVSSSVLLVHSKLFMTVLPSIGLVTHRLLGLECGMVVLGLLQH
>	ENTRYscaffold106_cov7510		MNISGRVITDIINAASFVLTNTSGTPPSLYSQEKPAFGNANQGIWMGYAPDGKFKFDMGNSVQYIRWDGTALKIAGTVTIGTPGGDTTLQEALKGKSVVPIY
>	ENTRYscaffold106_cov7510		MVYCRGNSLESRTRYLKYLLFANPTTHLYYTAKGVYILI
>	ENTRYscaffold106_cov7510		MLLIEYPVSSLSLVVVTYNYSGIKPQMNSMYNLFTMLLSSIIRPIP
>	ENTRYscaffold106_cov7510		MCNISLDNTYGGNIRITDSTGRTKYNTVGAGISDPANMWNQIQVSFYDANYL
>	ENTRYscaffold106_cov7510		MFEVKGRKIKVYDSNLVPTATKTSSNLAWQILDYATAIFG
>	ENTRYscaffold106_cov7510		MDGNVPFIWFKGTIQGGSIQDKRDAPLGDSSITWVCTNDFYDFERV
>	ENTRYscaffold106_cov7510		MQLPDPINNPGAPGFSSSDLQSVQPVMQDSMPNTKVLSVTSGEHYWKLTLGYSDMLASEYNILS
>	ENTRYscaffold106_cov7510		MILQLLLLSRTKLVPAAVLGVMYLLYKLWIRNPLRPS
>	ENTRYscaffold106_cov7510		MLTLPQKQIWKHLYGCHAHLEIGKVPNLHLHLVRWNLIAKISTQPYPLTRL
>	ENTRYscaffold106_cov7510		MSTVASMLNYAAQQTISGYDEQIAAEKQRDGKSAESLKKIQKLEAEKA
>	ENTRYscaffold106_cov7510		MLYKVRAQYLPYRHQLKLETSSLKISNYRLLWMLSISPSLNYLLIIRLCQI
>	ENTRYscaffold106_cov7510		MLRTRYELLRLTLRLSRRTYSILLVKELSYRKTLVSVLKMRRL
>	ENTRYscaffold106_cov7510		MLLNSNKRLCRTRDLVQMSRSKLLRAWSKSLKLITLVLWTSWLRSSSSLLK
>	ENTRYscaffold106_cov7510		MQEATGYAIGFESAMLKASQASAYGFSPDQVEQFTLAARRASVALGVDLDD
>	ENTRYscaffold106_cov7510		MERLLDPLRKVDKQTGKTAASVKDLGSKISDVEPAANKASKGIEGMNRKSKNATRSF
>	ENTRYscaffold106_cov7510		MSAPIYTGKDISNLSILFQIFEVPKSWQITVLEMINIIDEEPIRKSRE
>	ENTRYscaffold106_cov7510		MPQVNAFIRSTYTVFLSNIILYPPSALLFLLYYGPENPST
>	ENTRYscaffold106_cov7510		MANCFNVDQVIQSGTVLLSDSSLGASIQEYVTKERLLMPHSTHTDLEISQSGLIVK
>	ENTRYscaffold106_cov7510		MLRTILSNSKRNLKYGILLPQEAYAYPAI
>	ENTRYscaffold106_cov7510		MSGPSRKSIFGYSPDILSARQVASTSITITSYITKGFPESVFFRMAGFKEIFPRRLTLTYPEPIGRH
>	ENTRYscaffold106_cov7510		MIGGYYAASQVPGIVVHLPKAHLSVPELQTEDAMGLNIEFKGMGTDMSSGDEVRFCMAPDLNQTKIDQFLNTGFVTVV
>	ENTRYscaffold106_cov7510		MIEALPAQPFDPNTLGISDAEFIRLQPSYIKNKLSILKIVDNASGGVTYDKIGITGATITISNNISYLTPNTLNRVDRPIGYFTGGLEVTGSLECYLNDIANGSSDLWKKLTQSTG
>	ENTRYscaffold106_cov7510		MGAKVSTPDAILWHCLSSGSAFNPAVKEKGVFQDKMNQVVSFKDS
>	ENTRYscaffold106_cov7510		MVTKRSSWLPSGLVIVYLIRSGVSRIFLRSVISCWISLS
>	ENTRYscaffold106_cov7510		MIRYQYFLLIWLDRTLYLTPRFLLTEVYPVTSVTHKN
>	ENTRYscaffold106_cov7510		MDATVDIVDYLPLPNNRLVVDELNLDTVEKVLVNGAETDVTGSIVRGYMIVLSKEVSGTVTITCKYKTTAE
>	ENTRYscaffold106_cov7510		MPEQLDINALRAQLGLDNISDALKALSDTQKAQKEAEEKAEREKAEQARIKALIDGATGDTKKALEEANETVKALESKLAQSGEAFAKALEQMQDQVKAQSNEIQQLVAARNGSPALNVGALRFAKAEDAIQEVENVVFLSYLTEKGLFDTKYG
>	ENTRYscaffold106_cov7510		MTDIEMTELSVVSVPCNQDSMFDLSKSFGVNNREELKAKLTKQTSTKTTTVTPAEPEIMKLAR
>	ENTRYscaffold106_cov7510		MPENLIKGAEGHIPFMVSTVTKSDKIGEEDDIIIEGMANTTSVDRARDLIPRSTWEKES
>	ENTRYscaffold106_cov7510		MVKTLDYAWSDKLLGLSSSKEKITLRELRSKNLVDAL
>	ENTRYscaffold106_cov7510		MSRYSGLRPCNVLRNTYFSSLWQFKGFQTQHLPTFISSNQPVIY
>	ENTRYscaffold106_cov7510		MGIPPILLEGGNNANIRPNIDLMFSLTILPNLKKFAS
>	ENTRYscaffold106_cov7510		MFGDKRLATDEVLFIKDNSFKSGVGASAISANSRYKAAENDIIRKDKLSSFKERYIDNGTMLGIILETESVLSKAFKDKLLDSININFNARNGKFMNSAIILDGGLKAKNTAQIDMGQLGINEDKKAHNDAICT
>	ENTRYscaffold106_cov7510		MFFLLKSLTCIRMLTLSGGYCLQIIGLAEGLLLSGMVYSYTIFQKTKLLLLPVKLT
>	ENTRYscaffold106_cov7510		MNAPLPIGVILCFLPTVNITSEELSTRILIQRLKTGSCSYY
>	ENTRYscaffold106_cov7510		MLNSLVSRYNLLAALVDLSAEEQYMGFKDLFITKKNPVQSDIKDRDSEAQTATQNKRTPA
>	ENTRYscaffold106_cov7510		MICFSQLASTKILSCWNSDCIYSMLSRVDFFYFIVEIS
>	ENTRYscaffold106_cov7510		MSMKLQETTNLIQNNNTTNIQINGGENYNKLLQQIIAGKKK
>	ENTRYscaffold106_cov7510		MFGLLDEIINAKIEEMEETGMLPEMDIVTLIEKVHKMKM
>	ENTRYscaffold106_cov7510		MRSRFLKPASANCWSSNYLTGRCYKNELTSSKGMLSYRAVSLAEQPFYR
>	ENTRYscaffold106_cov7510		MKQSIFHLFDLDGTVIDSFHRVKPCLKEGGDLDLVKYRKEACTHEKVMQDELLPLVEHMRALIASGEQVGICTARSMSKSDYVFLRQHGVRTPFIASRDRIHKFFPADMVQAICKSGDAAYKAAWLQMLKATRPESTIHLYDDHLGVLEAAKALGVVTFNATVLNEQLDKAYALGLAEGAAQAEQEAWEQEETLTDAAMFDGVFPDDHEALTFGAIMQA
>	ENTRYscaffold106_cov7510		MLFTYNIGGLPTLNLIPLEHIEDGKFYLSSGQTAIAYRDRGTDTVILYQLQSGRIDLYESSCMYELKEGNPDCAMFFPSETVKVAMRLEIMGGGVE
>	ENTRYscaffold106_cov7510		MAEYNFTADQQAQILEAANGLNYWGKRLDTSKAETAGQVADRLFGGSRVAELREFLDANRPVKVKPTKATAEPVERNPSFTSLDQHFENAPKVEAGTFIVFSVQNNAQICAPAMATARMLARQLQAELLPVACSYKVDMDNDHPDDLAISCQPAPVWLGGDILVLNGDVIPTNKKPINNAKLMSGDRTLTVIPHVKQQAESLPRMKGQPERWAVATGTLCLPRYRAGRAGAEASADHVIGFTVIHNDGSFDQVELDKDGQGFYRGLPINEFGFADPAGDSALVLGDIHAEKLDEHTFADAIELAQEVAAAHIVLHDLLDFTSRNHHNRGSGLFLASQAGRTVSDDLMEAGGVLAQLIDQTDAQIVIVNSNHDRALDRWLEEADPRQDPVNCPLWCDLQK…
>	ENTRYscaffold106_cov7510		MSSVYSVVQRFMEGRTTAYEVIGELNELEAVIIRLNTSDLGYTSNNGPYIIIWRTECNRAMIWGSRDDFFTECSYRLTCDEGDDVKLRQGNVNLCKDKFTAVHIDLNDHDTLRAKMRGDLDLDSDLYRGSRTDRQIGHEYLSRVFDSVSLLVAPAAAAAAAANLTLNPQTGVYEMSQSQAQTKVTAIVARAKSATMTAASLQAGKALNAAALKAAKAKAPMMLRGYLDHPVAPAVIAIGLVSATEFIPAGPSRDKIAKAADLMLTAAITDGADKYLNVEKMIDQVFAGLPEEAKELIGQGV
>	ENTRYscaffold106_cov7510		MTKATAPKAFKWNEENAAVVSAAYLAQVEKDGDKVDTANSNEFLSNLATEVGAASARSVRQKLAQMQVYIKGEAKSTAGTTGQTRQKKLVLASMISDEVVKKDPTVGDNAAEIFGSLEHAGRPALLALLALLQGRPIGNEDLEA

## Sheet: print
feature_id	type	start	stop	strand	function
fig|6666666.382665.peg.1	peg	379	230	-	hypothetical protein
fig|6666666.382665.peg.2	peg	740	934	+	hypothetical protein
fig|6666666.382665.peg.3	peg	931	1362	+	hypothetical protein
fig|6666666.382665.peg.4	peg	1505	1639	+	hypothetical protein
fig|6666666.382665.peg.5	peg	1636	1794	+	hypothetical protein
fig|6666666.382665.peg.6	peg	1794	2396	+	hypothetical protein
fig|6666666.382665.peg.7	peg	2452	2715	+	hypothetical protein
fig|6666666.382665.peg.8	peg	2778	3023	+	hypothetical protein
fig|6666666.382665.peg.9	peg	3086	3349	+	hypothetical protein
fig|6666666.382665.peg.10	peg	3346	3522	+	hypothetical protein
fig|6666666.382665.peg.11	peg	3512	3766	+	hypothetical protein
fig|6666666.382665.peg.12	peg	3767	4051	+	hypothetical protein
fig|6666666.382665.peg.13	peg	4597	4776	+	hypothetical protein
fig|6666666.382665.peg.14	peg	5262	5390	+	hypothetical protein
fig|6666666.382665.peg.15	peg	5917	6078	+	hypothetical protein
fig|6666666.382665.peg.16	peg	6652	6464	-	hypothetical protein
fig|6666666.382665.peg.17	peg	6840	6652	-	hypothetical protein
fig|6666666.382665.peg.18	peg	8513	6924	-	Nicotinamide phosphoribosyltransferase (EC 2.4.2.12)
fig|6666666.382665.peg.19	peg	9314	8541	-	Ribose-phosphate pyrophosphokinase (EC 2.7.6.1)
fig|6666666.382665.peg.20	peg	9949	9311	-	hypothetical protein
fig|6666666.382665.peg.21	peg	10254	9949	-	hypothetical protein
fig|6666666.382665.peg.22	peg	10486	10235	-	hypothetical protein
fig|6666666.382665.peg.23	peg	10688	10470	-	hypothetical protein
fig|6666666.382665.peg.24	peg	10864	10688	-	hypothetical protein
fig|6666666.382665.peg.25	peg	11309	10935	-	hypothetical protein
fig|6666666.382665.peg.26	peg	11598	11314	-	hypothetical protein
fig|6666666.382665.peg.27	peg	12017	11595	-	hypothetical protein
fig|6666666.382665.peg.28	peg	12448	12206	-	hypothetical protein
fig|6666666.382665.peg.29	peg	12594	12445	-	hypothetical protein
fig|6666666.382665.peg.30	peg	13155	12598	-	hypothetical protein
fig|6666666.382665.peg.31	peg	13458	13168	-	hypothetical protein
fig|6666666.382665.peg.32	peg	13672	13460	-	hypothetical protein
fig|6666666.382665.peg.33	peg	13911	13750	-	hypothetical protein
fig|6666666.382665.peg.34	peg	14308	13904	-	hypothetical protein
fig|6666666.382665.peg.35	peg	14793	14413	-	hypothetical protein
fig|6666666.382665.peg.36	peg	15653	14793	-	hypothetical protein
fig|6666666.382665.peg.37	peg	15989	15717	-	hypothetical protein
fig|6666666.382665.peg.38	peg	16894	15989	-	hypothetical protein
fig|6666666.382665.peg.39	peg	17301	16903	-	hypothetical protein
fig|6666666.382665.peg.40	peg	17482	17294	-	hypothetical protein
fig|6666666.382665.peg.41	peg	17745	17858	+	hypothetical protein
fig|6666666.382665.peg.42	peg	18768	18208	-	Phage protein
fig|6666666.382665.peg.43	peg	19820	18765	-	Phage protein
fig|6666666.382665.peg.44	peg	20233	19820	-	hypothetical protein
fig|6666666.382665.peg.45	peg	21039	20290	-	hypothetical protein
fig|6666666.382665.peg.46	peg	21038	21199	+	hypothetical protein
fig|6666666.382665.peg.47	peg	21457	21299	-	hypothetical protein
fig|6666666.382665.peg.48	peg	21710	21597	-	hypothetical protein
fig|6666666.382665.peg.49	peg	21981	21757	-	hypothetical protein
fig|6666666.382665.peg.50	peg	21985	22158	+	hypothetical protein
fig|6666666.382665.peg.51	peg	22170	22307	+	hypothetical protein
fig|6666666.382665.peg.52	peg	23138	22515	-	hypothetical protein
fig|6666666.382665.peg.53	peg	24142	23180	-	hypothetical protein
fig|6666666.382665.peg.54	peg	24335	24123	-	hypothetical protein
fig|6666666.382665.peg.55	peg	24599	24396	-	hypothetical protein
fig|6666666.382665.peg.56	peg	24617	24736	+	hypothetical protein
fig|6666666.382665.peg.57	peg	25193	25032	-	hypothetical protein
fig|6666666.382665.peg.58	peg	25305	25445	+	hypothetical protein
fig|6666666.382665.peg.59	peg	25541	25449	-	hypothetical protein
fig|6666666.382665.peg.60	peg	25768	25541	-	hypothetical protein
fig|6666666.382665.peg.61	peg	25988	25761	-	hypothetical protein
fig|6666666.382665.peg.62	peg	26683	26000	-	Thymidylate synthase (EC 2.1.1.45)
fig|6666666.382665.peg.63	peg	27138	26890	-	hypothetical protein
fig|6666666.382665.peg.64	peg	27487	27116	-	hypothetical protein
fig|6666666.382665.peg.65	peg	27688	27491	-	hypothetical protein
fig|6666666.382665.peg.66	peg	27965	27690	-	hypothetical protein
fig|6666666.382665.peg.67	peg	28308	28171	-	hypothetical protein
fig|6666666.382665.peg.68	peg	28589	28308	-	hypothetical protein
fig|6666666.382665.peg.69	peg	28762	28589	-	hypothetical protein
fig|6666666.382665.peg.70	peg	29101	28766	-	hypothetical protein
fig|6666666.382665.peg.71	peg	29413	29207	-	hypothetical protein
fig|6666666.382665.peg.72	peg	31046	30219	-	hypothetical protein
fig|6666666.382665.peg.73	peg	31387	31043	-	hypothetical protein
fig|6666666.382665.peg.74	peg	31639	31445	-	hypothetical protein
fig|6666666.382665.peg.75	peg	32303	32160	-	hypothetical protein
fig|6666666.382665.peg.76	peg	32809	32351	-	hypothetical protein
fig|6666666.382665.peg.77	peg	33349	32879	-	Ribonuclease HI (EC 3.1.26.4)
fig|6666666.382665.peg.78	peg	33936	33418	-	hypothetical protein
fig|6666666.382665.peg.79	peg	35119	33998	-	Ribonucleotide reductase of class Ia (aerobic), beta subunit (EC 1.17.4.1)
fig|6666666.382665.peg.80	peg	37557	35308	-	hypothetical protein
fig|6666666.382665.peg.81	peg	37766	37554	-	hypothetical protein
fig|6666666.382665.peg.82	peg	38617	38222	-	hypothetical protein
fig|6666666.382665.peg.83	peg	39590	39384	-	hypothetical protein
fig|6666666.382665.peg.84	peg	39815	39937	+	hypothetical protein
fig|6666666.382665.peg.85	peg	40075	40200	+	hypothetical protein
fig|6666666.382665.peg.86	peg	40499	40350	-	hypothetical protein
fig|6666666.382665.peg.87	peg	40630	40481	-	hypothetical protein
fig|6666666.382665.peg.88	peg	40987	40853	-	hypothetical protein
fig|6666666.382665.peg.89	peg	43392	40984	-	hypothetical protein
fig|6666666.382665.peg.90	peg	43838	43683	-	hypothetical protein
fig|6666666.382665.peg.91	peg	44000	43845	-	hypothetical protein
fig|6666666.382665.peg.92	peg	44165	44049	-	hypothetical protein
fig|6666666.382665.peg.93	peg	44509	44363	-	hypothetical protein
fig|6666666.382665.peg.94	peg	44899	44534	-	hypothetical protein
fig|6666666.382665.peg.95	peg	44963	45115	+	hypothetical protein
fig|6666666.382665.peg.96	peg	45313	45221	-	hypothetical protein
fig|6666666.382665.peg.97	peg	45936	45820	-	hypothetical protein
fig|6666666.382665.peg.98	peg	46521	45961	-	hypothetical protein
fig|6666666.382665.peg.99	peg	47305	46514	-	hypothetical protein
fig|6666666.382665.peg.100	peg	48453	47488	-	DNA ligase (NAD(+)) (EC 6.5.1.2)
fig|6666666.382665.peg.101	peg	49002	48736	-	hypothetical protein
fig|6666666.382665.peg.102	peg	49422	49027	-	hypothetical protein
fig|6666666.382665.peg.103	peg	49811	49509	-	hypothetical protein
fig|6666666.382665.peg.104	peg	50507	49815	-	hypothetical protein
fig|6666666.382665.peg.105	peg	50928	50575	-	hypothetical protein
fig|6666666.382665.peg.106	peg	51179	50928	-	hypothetical protein
fig|6666666.382665.peg.107	peg	51352	51179	-	hypothetical protein
fig|6666666.382665.peg.108	peg	54459	51535	-	hypothetical protein
fig|6666666.382665.peg.109	peg	55517	55374	-	hypothetical protein
fig|6666666.382665.peg.110	peg	55639	55764	+	hypothetical protein
fig|6666666.382665.peg.111	peg	56145	56029	-	hypothetical protein
fig|6666666.382665.peg.112	peg	56213	57919	+	Ribonucleotide reductase of class III (anaerobic), large subunit (EC 1.17.4.2)
fig|6666666.382665.peg.113	peg	58153	58377	+	hypothetical protein
fig|6666666.382665.peg.114	peg	58380	58844	+	hypothetical protein
fig|6666666.382665.peg.115	peg	59180	59455	+	hypothetical protein
fig|6666666.382665.peg.116	peg	60462	60629	+	hypothetical protein
fig|6666666.382665.peg.117	peg	60837	61031	+	hypothetical protein
fig|6666666.382665.peg.118	peg	61033	61353	+	hypothetical protein
fig|6666666.382665.peg.119	peg	61350	61778	+	Phage endonuclease
fig|6666666.382665.rna.1	rna	62233	62317	+	tRNA-Pseudo-GTA
fig|6666666.382665.rna.2	rna	62328	62399	+	tRNA-Trp-CCA
fig|6666666.382665.rna.3	rna	62409	62481	+	tRNA-Lys-CTT
fig|6666666.382665.rna.4	rna	62662	62732	+	tRNA-Val-TAC
fig|6666666.382665.rna.5	rna	62742	62814	+	tRNA-Gln-TTG
fig|6666666.382665.rna.6	rna	62876	62949	+	tRNA-Asn-GTT
fig|6666666.382665.peg.120	peg	63020	63190	+	hypothetical protein
fig|6666666.382665.rna.7	rna	63192	63264	+	tRNA-Lys-TTT
fig|6666666.382665.rna.8	rna	63353	63424	+	tRNA-Glu-TTC
fig|6666666.382665.rna.9	rna	63514	63585	+	tRNA-Arg-ACG
fig|6666666.382665.rna.10	rna	63919	63992	+	tRNA-Pseudo-GTG
fig|6666666.382665.rna.11	rna	64060	64131	+	tRNA-Sup-CTA
fig|6666666.382665.peg.121	peg	64149	64346	+	hypothetical protein
fig|6666666.382665.rna.12	rna	64355	64426	+	tRNA-Ala-TGC
fig|6666666.382665.rna.13	rna	64438	64509	+	tRNA-Pro-TGG
fig|6666666.382665.rna.14	rna	64520	64589	+	tRNA-Pseudo-CAT
fig|6666666.382665.peg.122	peg	64830	64690	-	hypothetical protein
fig|6666666.382665.rna.15	rna	64925	64998	+	tRNA-Leu-TAG
fig|6666666.382665.rna.16	rna	65132	65206	+	tRNA-Met-CAT
fig|6666666.382665.rna.17	rna	65597	65670	+	tRNA-Pseudo-CAA
fig|6666666.382665.rna.18	rna	65816	65887	+	tRNA-Phe-GAA
fig|6666666.382665.peg.123	peg	65918	66187	+	hypothetical protein
fig|6666666.382665.rna.19	rna	66189	66260	+	tRNA-Gly-GCC
fig|6666666.382665.rna.20	rna	66422	66493	+	tRNA-Asp-GTC
fig|6666666.382665.rna.21	rna	66503	66575	+	tRNA-Asp-GTC
fig|6666666.382665.rna.22	rna	66964	67035	+	tRNA-Ile-GAT
fig|6666666.382665.rna.23	rna	67043	67114	+	tRNA-Thr-GGT
fig|6666666.382665.rna.24	rna	67297	67368	+	tRNA-Thr-TGT
fig|6666666.382665.rna.25	rna	67378	67459	+	tRNA-Ser-GCT
fig|6666666.382665.rna.26	rna	67469	67555	+	tRNA-Ser-GGA
fig|6666666.382665.peg.124	peg	68040	68279	+	hypothetical protein
fig|6666666.382665.rna.27	rna	68357	68429	+	tRNA-Met-CAT
fig|6666666.382665.peg.125	peg	68455	68613	+	hypothetical protein
fig|6666666.382665.peg.126	peg	68709	69098	+	hypothetical protein
fig|6666666.382665.peg.127	peg	69091	69342	+	hypothetical protein
fig|6666666.382665.peg.128	peg	69335	69445	+	hypothetical protein
fig|6666666.382665.peg.129	peg	69442	69687	+	hypothetical protein
fig|6666666.382665.peg.130	peg	69684	70013	+	hypothetical protein
fig|6666666.382665.peg.131	peg	70065	70205	+	hypothetical protein
fig|6666666.382665.peg.132	peg	70217	70498	+	hypothetical protein
fig|6666666.382665.rna.28	rna	70539	70612	+	tRNA-Leu-TAA
fig|6666666.382665.rna.29	rna	70855	70926	+	tRNA-Arg-CCT
fig|6666666.382665.rna.30	rna	71199	71271	+	tRNA-Arg-TCT
fig|6666666.382665.peg.133	peg	71307	71648	+	hypothetical protein
fig|6666666.382665.peg.134	peg	71645	71986	+	hypothetical protein
fig|6666666.382665.peg.135	peg	71976	72221	+	hypothetical protein
fig|6666666.382665.peg.136	peg	72218	72406	+	hypothetical protein
fig|6666666.382665.peg.137	peg	72548	72859	+	Phage protein
fig|6666666.382665.peg.138	peg	72860	73198	+	hypothetical protein
fig|6666666.382665.peg.139	peg	73195	74226	+	Nicotinamide-nucleotide adenylyltransferase, NadR family (EC 2.7.7.1) / Ribosylnicotinamide kinase (EC 2.7.1.22)
fig|6666666.382665.peg.140	peg	74223	74900	+	hypothetical protein
fig|6666666.382665.rna.31	rna	75013	75085	+	tRNA-Cys-GCA
fig|6666666.382665.peg.141	peg	75106	75249	+	hypothetical protein
fig|6666666.382665.peg.142	peg	75234	75485	+	hypothetical protein
fig|6666666.382665.peg.143	peg	75579	76208	+	hypothetical protein
fig|6666666.382665.peg.144	peg	76551	76913	+	hypothetical protein
fig|6666666.382665.peg.145	peg	76971	77693	+	hypothetical protein
fig|6666666.382665.peg.146	peg	77920	78216	+	hypothetical protein
fig|6666666.382665.peg.147	peg	78442	78681	+	hypothetical protein
fig|6666666.382665.peg.148	peg	78695	78874	+	hypothetical protein
fig|6666666.382665.peg.149	peg	80037	79843	-	hypothetical protein
fig|6666666.382665.peg.150	peg	80243	80560	+	hypothetical protein
fig|6666666.382665.peg.151	peg	80568	81023	+	hypothetical protein
fig|6666666.382665.peg.152	peg	81020	81754	+	hypothetical protein
fig|6666666.382665.peg.153	peg	81821	81946	+	hypothetical protein
fig|6666666.382665.peg.154	peg	81939	82439	+	Deoxyuridine 5'-triphosphate nucleotidohydrolase (EC 3.6.1.23)
fig|6666666.382665.peg.155	peg	82967	82662	-	hypothetical protein
fig|6666666.382665.peg.156	peg	83329	83189	-	hypothetical protein
fig|6666666.382665.peg.157	peg	83769	83638	-	hypothetical protein
fig|6666666.382665.peg.158	peg	84243	84091	-	hypothetical protein
fig|6666666.382665.peg.159	peg	84394	84269	-	hypothetical protein
fig|6666666.382665.peg.160	peg	84882	84520	-	Phage tail fiber protein (long tail fiber)
fig|6666666.382665.peg.161	peg	85352	85197	-	hypothetical protein
fig|6666666.382665.peg.162	peg	85387	85500	+	hypothetical protein
fig|6666666.382665.peg.163	peg	85692	85552	-	hypothetical protein
fig|6666666.382665.peg.164	peg	85920	86063	+	hypothetical protein
fig|6666666.382665.peg.165	peg	86236	86403	+	hypothetical protein
fig|6666666.382665.peg.166	peg	86573	86689	+	hypothetical protein
fig|6666666.382665.peg.167	peg	87321	87208	-	Phage tail connector protein
fig|6666666.382665.peg.168	peg	88358	87852	-	hypothetical protein
fig|6666666.382665.peg.169	peg	88697	88389	-	hypothetical protein
fig|6666666.382665.peg.170	peg	88927	89055	+	hypothetical protein
fig|6666666.382665.peg.171	peg	89039	89152	+	hypothetical protein
fig|6666666.382665.peg.172	peg	89788	89573	-	hypothetical protein
fig|6666666.382665.peg.173	peg	90293	89985	-	hypothetical protein
fig|6666666.382665.peg.174	peg	90578	90697	+	hypothetical protein
fig|6666666.382665.peg.175	peg	91764	91624	-	hypothetical protein
fig|6666666.382665.peg.176	peg	92425	91853	-	Phage tail length tape-measure protein
fig|6666666.382665.peg.177	peg	92593	92435	-	hypothetical protein
fig|6666666.382665.peg.178	peg	92998	92876	-	hypothetical protein
fig|6666666.382665.peg.179	peg	93304	93053	-	Phage tail tape measure protein
fig|6666666.382665.peg.180	peg	93649	93359	-	Phage tail fiber protein
fig|6666666.382665.peg.181	peg	93964	93824	-	hypothetical protein
fig|6666666.382665.peg.182	peg	94923	94729	-	hypothetical protein
fig|6666666.382665.peg.183	peg	95238	95125	-	hypothetical protein
fig|6666666.382665.peg.184	peg	95359	95514	+	hypothetical protein
fig|6666666.382665.peg.185	peg	95764	95618	-	hypothetical protein
fig|6666666.382665.peg.186	peg	96003	95848	-	hypothetical protein
fig|6666666.382665.peg.187	peg	96990	96859	-	hypothetical protein
fig|6666666.382665.peg.188	peg	97152	96997	-	hypothetical protein
fig|6666666.382665.peg.189	peg	97981	97589	-	Phage tail length tape-measure protein
fig|6666666.382665.peg.190	peg	98137	97982	-	hypothetical protein
fig|6666666.382665.peg.191	peg	98491	98318	-	hypothetical protein
fig|6666666.382665.peg.192	peg	99136	98990	-	hypothetical protein
fig|6666666.382665.peg.193	peg	99691	99813	+	hypothetical protein
fig|6666666.382665.peg.194	peg	100030	99860	-	hypothetical protein
fig|6666666.382665.peg.195	peg	100060	100149	+	hypothetical protein
fig|6666666.382665.peg.196	peg	100522	100319	-	hypothetical protein
fig|6666666.382665.peg.197	peg	100913	100677	-	hypothetical protein
fig|6666666.382665.peg.198	peg	101288	100938	-	hypothetical protein
fig|6666666.382665.peg.199	peg	101567	101430	-	hypothetical protein
fig|6666666.382665.peg.200	peg	101816	101658	-	Phage tail fiber protein
fig|6666666.382665.peg.201	peg	101932	102051	+	hypothetical protein
fig|6666666.382665.peg.202	peg	102507	102394	-	hypothetical protein
fig|6666666.382665.peg.203	peg	103433	103218	-	hypothetical protein
fig|6666666.382665.peg.204	peg	104443	103628	-	Phage major capsid protein of Caudovirales
fig|6666666.382665.peg.205	peg	105007	104543	-	hypothetical protein
fig|6666666.382665.peg.206	peg	105224	105033	-	hypothetical protein
fig|6666666.382665.peg.207	peg	105635	105456	-	hypothetical protein
fig|6666666.382665.peg.208	peg	105772	105885	+	hypothetical protein
fig|6666666.382665.peg.209	peg	105939	106073	+	hypothetical protein
fig|6666666.382665.peg.210	peg	106283	106170	-	hypothetical protein
fig|6666666.382665.peg.211	peg	106688	106284	-	hypothetical protein
fig|6666666.382665.peg.212	peg	106870	106700	-	hypothetical protein
fig|6666666.382665.peg.213	peg	106885	107010	+	hypothetical protein
fig|6666666.382665.peg.214	peg	107189	107007	-	hypothetical protein
fig|6666666.382665.peg.215	peg	108193	108309	+	hypothetical protein
fig|6666666.382665.peg.216	peg	109483	109358	-	hypothetical protein
fig|6666666.382665.peg.217	peg	109612	109493	-	hypothetical protein
fig|6666666.382665.peg.218	peg	109611	109760	+	hypothetical protein
fig|6666666.382665.peg.219	peg	110800	110141	-	hypothetical protein
fig|6666666.382665.peg.220	peg	111087	110797	-	hypothetical protein
fig|6666666.382665.peg.221	peg	112733	111153	-	hypothetical protein
fig|6666666.382665.peg.222	peg	113724	112819	-	hypothetical protein
fig|6666666.382665.peg.223	peg	114218	113784	-	hypothetical protein
