# Supplementary material for: Isolation, Characterization, and Application of a Bacteriophage Infecting the Fish Pathogen Aeromonas hydrophila
Source: Pathogens. 2020 Mar 13;9(3):215. doi: 10.3390/pathogens9030215 (PMC7157608; doi:10.3390/pathogens9030215)
Supplement: Supplementary file 1 [file pathogens-09-00215-s001.zip › pathogens-739106-Supplementary Materials-Table S2.xlsx]

## Sheet: Table S2
	Table S2. Observation results for A. hydrophila challenge and phage Akh-2 treatment on M. nguillicaudatus for 96 h.
											For Survival Rate
						Exposure time (h)								Exposure time (h)								Exposure time (h)
			Replicates	Variables	0	24	48	72	96		Replicates	Variables	0	24	48	72	96		Replicates	Variables	0	24	48	72	96
			R1	Control (PBS)	100	100	100	100	100		R1	A. hydro	100	60	8	0	0		R1	MOI 10	100	85	47	47	45
			R2		100	100	100	100	100		R2		100	58	1	0	0		R2		100	87	45	40	39
			R3		100	100	100	100	100		R3		100	61	2	0	0		R3		100	80	48	42	46
			Mean		100	100	100	100	100		Mean		100	59.6667	3.66667	0	0		Mean		100	84	46.6667	43	43.3333
			SD		0	0	0	0	0		SD		0	1.52753	3.78594	0	0		SD		0	3.60555	1.52753	3.60555	3.78594
			SE		-73	-73	-73	-73	-73		SE		0	0.882963	2.1884	0	0		SE		0	2.08413	0.882963	2.08413	2.1884
										For Mortaliy Rate
													0	40	92							15	53	53	55
														42	99							13	55	60	61
														39	98							20	52	58	54
												Mean	Mean	40.3333	96.3333						Averg	16	53.3333	57	56.6667
												Sdev	Stdev	1.52753	3.78594						SD	3.60555	1.52753	3.60555	3.78594
				Hours	Pbs	A. hydro	MOI 10
				0	100	100	100
				24	100	59.6	84
				48	100	3.66	46.33
				72	100	0	43
				96	100	0	43
